# Supplementary material for: CIRCADIAN CLOCK-ASSOCIATED 1 represses thermotolerance by inhibiting HEAT SHOCK FACTOR A2 expression in nonheading Chinese cabbage
Source: Hortic Res. 2026 Feb 9;13(5):uhag033. doi: 10.1093/hr/uhag033 (PMC13148169; doi:10.1093/hr/uhag033)
Supplement: Web_Material_uhag033 [file web_material_uhag033.zip › Table S1.xlsx]

## Sheet: sheet
Table S1.Table of differentially expressed genes
HS day1 DEG	gene name	HS day4 DEG	gene name	HS day1and day4 DEG	gene name
BraC04g028730	AT2G37700	BraC02g021770	#N/A	BraC07g037040	Drg1-3
BraC01g010860	AT4G19430	BraC07g022600	AT3G57010	BraC01g016280	HSP23.6-MITO
BraC10g023490	#N/A	BraC02g006100	#N/A	BraC05g044720	Hsp89.1
BraC09g011050	AT2G18969	BraC04g034360	HB-7	BraC09g046710	#N/A
BraC10g023400	SAUR24	BraC02g006060	AT5G15190	BraC10g027750	AT5G12110
BraC03g067840	#N/A	BraC10g031650	LEA4-5	BraC01g034640	#N/A
BraC01g033440	#N/A	BraC10g033590	KCS19	BraC03g005280	HSP17.6II
BraC05g035110	#N/A	BraC07g036920	DRO1	BraC09g047050	#N/A
BraC10g019950	#N/A	BraC06g001970	BGLU18	BraC06g013140	EGY3
BraC03g022820	PAR1	BraC08g016760	AT4G34380	BraC02g013370	Hsp81.4
BraC03g058890	FLP1	BraC02g041720	NSP5	BraC03g042670	#N/A
BraC01g016600	#N/A	BraC02g026850	#N/A	BraC04g010170	#N/A
BraC02g006040	BNQ2	BraC03g025290	FIT	BraC04g012620	HSP15.7
BraC02g007630	#N/A	BraC03g050990	GALT2	BraC03g066530	#N/A
BraC02g020750	CLO4	BraC06g012270	AT1G16850	BraC02g009180	CPN20
BraC08g021310	SAUR9	BraC07g014460	AT1G22600	BraC06g030830	AT3G49320
BraC09g010520	SAUR10	BraC08g001900	AT1G53180	BraC02g023710	#N/A
BraC03g044870	MEE15	BraC01g037110	AT3G20370	BraC03g036540	Cpn60beta2
BraC09g009790	#N/A	BraC09g019650	CAD1	BraC09g008590	AT5G66960
BraC07g016720	IRX15-L	BraC04g010270	#N/A	BraC05g015360	HSP17.6B
BraC09g007210	CYP94B1	BraC01g048720	AT3G03170	BraC01g011010	#N/A
BraC03g014810	#N/A	BraC02g015000	#N/A	BraC10g033050	AT5G05220
BraC10g002640	YUC9	BraC07g016580	#N/A	BraC08g030170	RLP3
BraC09g019760	#N/A	BraC03g000420	TOL7	BraC08g010390	#N/A
BraC05g043850	PLL3	BraC05g003490	CYP718	BraC05g012920	HSP70T-2
BraC10g001530	GSTF7	BraC05g004220	UGT74F2	BraC10g027790	HSP17.6II
BraC02g004680	AT5G12940	BraC10g022270	MSL9	BraC05g043390	HUP26
BraC07g043130	AT1G80130	BraC08g026110	CML25	BraC04g007830	HSFA7A
BraC06g003990	#N/A	BraC02g027240	GLYI7	BraC06g007300	PRIN2
BraC10g023510	#N/A	BraC09g071080	AT1G07860	BraC07g008470	MBF1C
BraC05g003470	PAR1	BraC04g015560	AITR3	BraC01g006940	#N/A
BraC08g018210	CYP82C4	BraC05g018830	#N/A	BraC03g047130	HSFA7A
BraC03g051600	#N/A	BraC04g003470	MTP8	BraC03g069000	RPL3B
BraC01g016580	AT4G25433	BraC10g016070	#N/A	BraC02g043800	AT5G25560
BraC02g028640	AT4G02920	BraC03g054290	#N/A	BraC10g012690	#N/A
BraC08g035940	AT1G03940	BraC02g048240	cMCU	BraC02g041570	AT5G47830
BraC05g009550	OFP15	BraC06g032710	#N/A	BraC04g010510	#N/A
BraC03g022270	RR3	BraC03g011840	Mik	BraC08g013130	AT4G17210
BraC03g062150	AT4G35070	BraC08g027450	AT1G23330	BraC02g013310	Hsp81.4
BraC07g013480	KDR	BraC05g046670	AT3G05400	BraC02g002800	AT5G08400
BraC10g001070	HFR1	BraC03g031470	#N/A	BraC06g010770	CPN10
BraC02g020460	AT1G70270	BraC05g037180	NSP3	BraC03g016720	#N/A
BraC01g003490	#N/A	BraC07g037430	#N/A	BraC06g034150	TIN1
BraC06g004650	#N/A	BraC08g001530	AT1G53903	BraC05g038790	EMB3120
BraC06g022480	#N/A	BraC02g014100	#N/A	BraC01g043750	HSP70
BraC02g012350	AT5G57655	BraC06g021950	#N/A	BraC06g042330	#N/A
BraC02g006470	#N/A	BraC04g016490	AT5G41730	BraC03g036010	HSP70
BraC08g031010	TWN2	BraC02g041080	AFP3	BraC02g027320	#N/A
BraC03g010070	GER3	BraC07g001870	#N/A	BraC09g010420	BZIP27
BraC02g045040	#N/A	BraC03g053500	#N/A	BraC05g016730	TIM50
BraC06g019550	#N/A	BraC05g035900	C2	BraC02g029130	Hop3
BraC10g002670	#N/A	BraC03g020980	CCR2	BraC08g020830	TRM7b
BraC04g032220	PAR1	BraC09g018320	#N/A	BraC01g045870	AT3G09080
BraC06g049560	AT5G45670	BraC06g031690	IRE	BraC03g027640	ATHSP22.0
BraC01g023900	AT3G51400	BraC03g037720	LEA76	BraC01g041630	RIP1
BraC06g044970	#N/A	BraC09g060650	#N/A	BraC04g023270	#N/A
BraC02g007670	#N/A	BraC01g032640	SCPL32	BraC08g023320	BUPS1
BraC01g018670	PORB	BraC05g032430	#N/A	BraC03g051090	#N/A
BraC06g019530	#N/A	BraC05g046980	HST	BraC07g038220	HSP101
BraC07g008630	BAM1	BraC04g015610	#N/A	BraC07g008340	#N/A
BraC05g037470	DELTA-TIP	BraC07g033120	AT1G67920	BraC03g025960	HSFA2
BraC09g046520	AT1G22930	BraC06g024850	#N/A	BraC10g031590	SRF2
BraC10g018240	UGT76E1	BraC06g004500	#N/A	BraC01g024660	AT3G50430
BraC06g037700	AT5G23700	BraC05g049010	TMAC2	BraC09g040480	AT1G30070
BraC09g003670	AT5G48900	BraC04g033760	#N/A	BraC03g018450	#N/A
BraC03g027180	TL29	BraC03g033560	AT3G06868	BraC01g044760	#N/A
BraC03g015100	MAKR6	BraC07g030370	#N/A	BraC05g044180	ATERDJ3A
BraC02g009610	ATR7	BraC04g016800	PUB21	BraC06g010640	AT1G14820
BraC05g040180	#N/A	BraC08g022150	MAP1D	BraC03g014930	AT5G53220
BraC09g014460	AtPMEI10	BraC09g013300	#N/A	BraC01g033060	#N/A
BraC07g036480	SPI-1	BraC02g015690	MYB82	BraC03g012550	BIO1
BraC10g011810	#N/A	BraC04g010160	#N/A	BraC05g045550	TRX z
BraC10g023460	#N/A	BraC09g051910	AT3G53235	BraC05g047770	#N/A
BraC03g016630	#N/A	BraC08g015000	MYB102	BraC09g001770	Tic20-IV
BraC07g020550	CIP1	BraC08g007120	#N/A	BraC08g001330	HSP17.4B
BraC10g023450	#N/A	BraC01g016930	#N/A	BraC09g010000	MSI2
BraC09g047960	#N/A	BraC03g009940	AT5G20310	BraC09g050970	#N/A
BraC10g028710	#N/A	BraC01g038400	#N/A	BraC09g003120	AT3G29385
BraC07g002090	PNP-A	BraC01g021060	AT4G16563	BraC05g040360	Cpn60beta2
BraC06g019060	CNGC16	BraC03g032470	#N/A	BraC03g001220	AT5G02890
BraC01g016070	#N/A	BraC10g005220	AT1G06540	BraC01g005900	AT4G32050
BraC08g017320	BCA5	BraC01g008130	#N/A	BraC01g018700	CBSX5
BraC09g040630	#N/A	BraC03g003300	#N/A	BraC02g009990	ADT5
BraC06g051170	RD21B	BraC03g057120	RHS16	BraC05g003890	INT1
BraC10g000810	UMAMIT28	BraC08g036380	AT1G02610	BraC07g001200	PRMT1A
BraC06g012080	#N/A	BraC03g003190	LEA4-5	BraC04g017160	AT5G39350
BraC01g005740	IAA29	BraC06g019280	#N/A	BraC10g011930	PMEPCRF
BraC01g001690	SPT	BraC05g010400	CTPS5	BraC01g046220	Hsp89.1
BraC05g036930	GATA17	BraC04g010960	#N/A	BraC09g070210	AT1G09800
BraC10g006100	#N/A	BraC01g048160	NAC046	BraC04g013390	AT5G38640
BraC05g038100	AT3G15590	BraC04g034650	TSPO	BraC03g018670	MORF6
BraC06g017180	#N/A	BraC09g068060	#N/A	BraC10g018340	#N/A
BraC08g025170	MUCI70	BraC09g018610	#N/A	BraC06g019840	HSP17.4
BraC09g061450	#N/A	BraC02g012090	SVL4	BraC10g029450	PROPEP5
BraC03g012390	#N/A	BraC02g026020	AT1G78995	BraC01g008900	DMP7
BraC02g007680	#N/A	BraC07g017460	GMD1	BraC09g023260	LCR69
BraC02g009850	VAMP714	BraC05g010020	#N/A	BraC03g003870	#N/A
BraC02g002770	#N/A	BraC08g013160	ATL18	BraC03g010120	CPN20
BraC07g009970	PRP	BraC03g062870	bHLH11	BraC05g001100	GolS1
BraC01g016760	ACD1-LIKE	BraC08g031320	AT1G13470	BraC03g029350	ABP1
BraC01g009350	ZP1	BraC10g016060	XTH12	BraC08g030870	CPN10
BraC03g030500	SK32	BraC05g011370	PUP2	BraC07g037190	PS2
BraC06g005590	SYP111	BraC03g020260	AT2G38250	BraC08g022130	AT4G37090
BraC02g043580	HIPP02	BraC01g019160	AT4G27790	BraC09g064150	AT2G20550
BraC07g041130	#N/A	BraC09g036920	#N/A	BraC09g055380	AT3G56570
BraC06g018460	AT3G48550	BraC07g036730	#N/A	BraC03g050920	TUB9
BraC09g071830	PDS1	BraC01g020910	#N/A	BraC07g021340	AT3G53560
BraC03g048500	AT1-MMP	BraC04g010140	#N/A	BraC03g031020	AT3G01580
BraC09g016690	GSTU16	BraC09g047930	bZIP5	BraC05g045700	AT3G06530
BraC09g061440	#N/A	BraC03g004830	SPS2F	BraC03g058080	#N/A
BraC07g041120	#N/A	BraC08g026050	AT1G24580	BraC05g041690	RRP5
BraC09g000600	#N/A	BraC02g035600	#N/A	BraC09g003420	AT5G48270
BraC07g025800	GLYK	BraC03g004650	AT5G10660	BraC07g030080	DUF569
BraC09g041170	#N/A	BraC08g003200	AT1G50380	BraC05g014320	PSBP-2
BraC06g003200	THFS	BraC01g012360	#N/A	BraC09g061330	CLPB4
BraC03g033130	TBL10	BraC03g055920	#N/A	BraC09g047220	#N/A
BraC03g007340	AT5G16030	BraC01g013010	WRKY31	BraC08g028540	AtEH1
BraC06g045870	#N/A	BraC09g061600	CNGC14	BraC05g048000	AT3G03620
BraC09g000070	#N/A	BraC03g003310	#N/A	BraC03g054120	FKBP53
BraC09g000680	AT4G01460	BraC05g038220	#N/A	BraC05g012870	PTAC18
BraC01g001220	ACS8	BraC04g005720	#N/A	BraC03g056070	#N/A
BraC04g006450	RAB8	BraC06g013150	AtKTI5	BraC06g051710	AT4G39235
BraC04g029740	MTP11	BraC08g010970	#N/A	BraC04g023060	#N/A
BraC04g012010	BGLU42	BraC03g015300	LTI65	BraC04g016710	ABIL4
BraC10g032750	CPD	BraC06g019560	AT3G47550	BraC03g036720	IDD11
BraC10g030080	PSI3	BraC10g012470	ENODL1	BraC09g055390	RZF1
BraC02g007800	AT5G18470	BraC06g015640	#N/A	BraC03g006610	AT5G14580
BraC03g055450	BBX28	BraC02g034950	FLS2	BraC09g053640	#N/A
BraC04g024390	AT2G30990	BraC09g003640	ATSDI1	BraC05g017080	AT1G55160
BraC06g012490	HBP1	BraC06g014020	AGL65	BraC07g014630	#N/A
BraC07g020970	AT3G52950	BraC05g008230	#N/A	BraC09g052670	FLN1
BraC09g011040	#N/A	BraC02g015930	#N/A	BraC03g047390	CP33
BraC10g034010	GLU1	BraC01g041810	CYP72A7	BraC10g026370	AT5G14130
BraC03g053180	NdhS	BraC05g034150	ZF2	BraC01g018730	RRP41L
BraC09g016240	VPS34	BraC04g000440	#N/A	BraC10g029710	At12Cys-2
BraC03g069150	#N/A	BraC04g010200	#N/A	BraC04g030620	DREB2C
BraC03g053880	#N/A	BraC10g031160	AT5G07330	BraC08g012340	AT4G15990
BraC10g034210	AT5G03900	BraC01g009970	AT4G18820	BraC04g014860	EMB506
BraC06g037410	#N/A	BraC02g016860	WR3	BraC01g017750	NOP2B
BraC01g034020	#N/A	BraC04g013000	AT5G38200	BraC09g016830	ZCF125
BraC06g029370	#N/A	BraC10g012710	#N/A	BraC07g013260	GRF12
BraC07g033840	STN7	BraC07g009180	#N/A	BraC02g037640	#N/A
BraC08g036450	AtcathB1	BraC10g021800	PI	BraC04g028030	#N/A
BraC02g043340	TGG2	BraC01g014670	#N/A	BraC03g005270	COG8
BraC05g049700	AT3G01960	BraC02g018650	AT1G67920	BraC09g040070	ABCC1
BraC10g019310	#N/A	BraC03g028290	NYE2	BraC09g027230	AT4G10650
BraC06g000560	AAE18	BraC05g008810	AtHMP20	BraC03g048980	AT4G17670
BraC10g011520	MAKR6	BraC07g037570	NUDT21	BraC10g035600	SCS9
BraC02g005860	KUP8	BraC09g059460	CYP78A9	BraC01g041100	AT3G15700
BraC09g018550	#N/A	BraC06g042590	NSP5	BraC04g016700	AT5G41980
BraC10g016160	#N/A	BraC04g012390	#N/A	BraC07g035750	AT1G71000
BraC06g032650	#N/A	BraC10g003690	MAPKKK18	BraC03g055370	#N/A
BraC03g057140	#N/A	BraC05g048300	AT3G03170	BraC07g002450	#N/A
BraC01g035690	PAT1H1	BraC09g051640	#N/A	BraC02g003110	MTHSC70-2
BraC03g025850	TIC55-II	BraC06g007060	Nog1-2	BraC02g014540	PRMA
BraC03g018590	AT2G35050	BraC03g021500	HSPRO2	BraC02g045100	RH10
BraC01g009050	RAB1C	BraC04g017000	#N/A	BraC03g059310	#N/A
BraC07g000950	HXK2	BraC04g010180	#N/A	BraC01g016690	LAF1
BraC01g044280	AT3G11930	BraC04g025520	#N/A	BraC05g020920	#N/A
BraC01g047130	AT3G05900	BraC07g040070	PILS3	BraC03g010690	HD2B
BraC08g012070	CASPL1D1	BraC07g026820	#N/A	BraC10g017990	#N/A
BraC04g029240	AT2G38640	BraC06g041370	BXL1	BraC04g023820	HIGLE
BraC07g023000	MCTP3	BraC03g003320	#N/A	BraC08g028130	AT1G21590
BraC10g029690	AT5G09620	BraC02g016840	AITR5	BraC07g017370	#N/A
BraC01g043600	PGK1	BraC02g012200	#N/A	BraC03g036180	AT3G12860
BraC08g007050	#N/A	BraC01g005350	#N/A	BraC09g014010	AT1G63660
BraC10g027720	CYS1	BraC01g018590	RD26	BraC10g028490	VAMP713
BraC01g037660	DUF177B	BraC06g011310	ABCG40	BraC06g043550	#N/A
BraC09g007840	CIP8	BraC07g030980	AT1G67920	BraC03g028300	CCS52A2
BraC04g025630	BGAL9	BraC09g071320	HAI2	BraC07g041870	mTERF16
BraC01g018510	BBX28	BraC05g037020	#N/A	BraC02g019290	HHO2
BraC10g016990	INB2B	BraC01g033150	#N/A	BraC01g044260	RRP5
BraC03g062570	#N/A	BraC01g007900	NFC5	BraC03g050600	MORF1
BraC06g010620	RDR1	BraC04g020250	AT2G24550	BraC10g026100	AT5G14580
BraC03g015520	RS41	BraC07g042880	AT1G80540	BraC06g004380	#N/A
BraC04g016730	DL1	BraC06g016180	#N/A	BraC08g014310	PAE7
BraC07g037120	HAB1	BraC01g006800	AT4G30830	BraC01g015450	cpHsc70-1
BraC07g018910	KCS12	BraC10g023920	#N/A	BraC10g001030	TOC33
BraC09g008820	AT5G66660	BraC04g023120	#N/A	BraC02g009800	NAC089
BraC10g029070	#N/A	BraC10g030880	#N/A	BraC08g008560	#N/A
BraC08g012770	ATG8F	BraC03g043910	#N/A	BraC03g056720	AMT1;4
BraC05g043560	CDC48A	BraC06g013210	BETA-TIP	BraC03g006270	#N/A
BraC10g030200	CI51	BraC09g009090	AT5G66150	BraC09g010190	PIRL5
BraC09g025070	#N/A	BraC03g025480	AT2G27389	BraC01g037930	SDHAF3
BraC03g019060	BLH1	BraC03g055680	#N/A	BraC08g029990	#N/A
BraC04g029070	AMT2	BraC05g047640	#N/A	BraC07g020060	#N/A
BraC05g005950	AT2G45990	BraC01g028060	CHX4	BraC01g040810	PDX1.2
BraC02g006090	GASA4	BraC05g007010	ABCG1	BraC08g012760	RGF6
BraC04g015230	AT5G40470	BraC03g035260	DREB2B	BraC07g035080	MMP
BraC03g054750	ABI1	BraC03g042550	HSFC1	BraC01g027320	#N/A
BraC06g032230	TUB2	BraC09g011840	#N/A	BraC03g024390	PUB33
BraC09g007570	GCH	BraC08g019130	#N/A	BraC06g012880	TIM23-1
BraC07g021420	AT3G53740	BraC07g034400	#N/A	BraC02g009740	AT5G22140
BraC04g026450	TBL37	BraC10g005970	HAI2	BraC04g010520	#N/A
BraC01g046600	Desi1	BraC02g001500	DIV2	BraC06g008180	#N/A
BraC06g044500	#N/A	BraC05g014610	AT2G30480	BraC03g028180	AT-HSFB2B
BraC10g023480	#N/A	BraC01g017250	#N/A	BraC08g036240	PICALM5A
BraC08g004110	RABG3E	BraC07g026280	PGK	BraC04g003900	#N/A
BraC04g007570	AT3G52360	BraC04g019610	AT2G23790	BraC08g036410	AT1G02420
BraC09g066990	#N/A	BraC06g002250	#N/A	BraC03g023870	#N/A
BraC04g030440	#N/A	BraC03g044040	#N/A	BraC01g033050	RPL3B
BraC06g016700	NADK2	BraC03g005860	JAZ10	BraC07g003490	AT2G17650
BraC09g073040	TPX2	BraC04g015140	AT5G40382	BraC01g000730	AT4G39795
BraC06g044480	#N/A	BraC03g002490	JOX2	BraC05g041670	MS2
BraC07g004600	ASE1	BraC07g003050	#N/A	BraC01g018350	AT4G27190
BraC09g040540	MNS3	BraC06g019050	AT3G48020	BraC04g029230	#N/A
BraC08g034880	FTSH8	BraC08g019820	#N/A	BraC02g022290	PS2
BraC08g034000	FATB	BraC04g032180	AT2G42760	BraC05g015370	#N/A
BraC03g012810	AT5G57035	BraC03g039880	ZF2	BraC01g042250	AT3G14200
BraC07g036310	AT1G71810	BraC08g028980	JMT	BraC07g019580	MDS1
BraC09g043860	#N/A	BraC10g031620	AT5G06800	BraC02g017490	HLP1
BraC03g047810	AT4G15770	BraC07g000490	AT2G20320	BraC05g011600	DAL1
BraC06g017510	#N/A	BraC10g022060	RAP2.11	BraC08g018690	SKB1
BraC09g049860	IMK2	BraC04g027710	YLS9	BraC07g019840	EMB2744
BraC02g021310	#N/A	BraC06g009200	#N/A	BraC05g020010	#N/A
BraC03g032920	ATSK12	BraC06g039410	AT5G25530	BraC06g043770	AT3G28560
BraC08g016110	HCF244	BraC04g026090	AT2G32470	BraC06g031270	HSFB2A
BraC07g039300	AT1G75800	BraC09g047200	AGL87	BraC09g025250	AT4G04370
BraC08g007270	NYC1	BraC02g018590	SUFE2	BraC06g048610	AT5G46930
BraC02g024410	PHT1;9	BraC04g009360	#N/A	BraC02g045660	#N/A
BraC08g030500	AT1G16250	BraC09g015440	MLO6	BraC01g045360	AT3G10300
BraC03g042630	#N/A	BraC10g016230	#N/A	BraC08g020870	FIB2
BraC09g049830	AT3G51730	BraC07g038640	ORA47	BraC09g068370	FDM4
BraC03g053080	CRF2	BraC01g020560	MES16	BraC05g030180	HMT3
BraC07g038300	NEN3	BraC02g029780	#N/A	BraC03g010630	NAC090
BraC07g006430	FEI1	BraC07g017260	cMCU	BraC06g017820	EMB2261
BraC07g018290	AT2G27950	BraC02g033680	AT5G44660	BraC01g009120	TRM3
BraC08g022220	SPT	BraC08g017080	LRX11	BraC07g002670	NOC2
BraC03g042210	#N/A	BraC10g000650	AT1G01250	BraC05g048730	AT3G02560
BraC09g056970	AT3G57580	BraC07g040190	#N/A	BraC09g073400	AT1G02270
BraC08g034810	AT1G06690	BraC09g065060	MYB47	BraC01g021920	RH1
BraC05g044830	COL9	BraC05g037770	AT3G15760	BraC03g017900	HSP60-2
BraC02g044810	#N/A	BraC08g036500	LEA14	BraC04g007890	AT3G51870
BraC02g019310	AT1G68730	BraC05g034480	#N/A	BraC04g017300	DEG9
BraC10g024030	AT5G17380	BraC05g017400	#N/A	BraC07g026440	AT1G79210
BraC04g016600	CIP1	BraC01g001760	#N/A	BraC08g005720	AT1G47278
BraC10g034650	AT5G03230	BraC08g014920	AT4G21570	BraC01g012850	AT4G21880
BraC03g065200	#N/A	BraC03g016820	EMB2785	BraC04g022170	HDT4
BraC02g028470	WDR5b	BraC09g023970	#N/A	BraC05g047050	AT3G04960
BraC09g067490	#N/A	BraC09g038800	AT1G31490	BraC05g004420	MTHFR2
BraC04g027890	ABI5	BraC06g008960	#N/A	BraC08g035020	ADS1
BraC08g014810	TUB9	BraC04g000930	HB-12	BraC03g031880	#N/A
BraC02g040950	AT3G29280	BraC05g014360	#N/A	BraC08g032890	AT1G10490
BraC08g003160	DWF5	BraC01g030590	RXW8	BraC04g010110	#N/A
BraC01g026740	#N/A	BraC01g025050	AT3G49820	BraC10g030330	#N/A
BraC10g002710	NADKc	BraC05g039170	#N/A	BraC10g003340	AT1G05080
BraC07g033890	#N/A	BraC10g020610	CAF1b	BraC09g012600	MURE
BraC06g037170	CGL20A	BraC10g004630	EFOP3	BraC06g020850	mTERF33
BraC02g043010	EVR1L1	BraC04g001370	PP2-A13	BraC08g028410	AT1G20950
BraC03g021870	#N/A	BraC01g006670	#N/A	BraC05g005420	AT2G45380
BraC01g021500	AT4G16190	BraC03g043680	AT2G12400	BraC09g068840	#N/A
BraC02g046700	MUM2	BraC08g027050	AT1G27200	BraC04g007730	chx28
BraC01g025220	#N/A	BraC02g019030	#N/A	BraC07g042660	AT1G80990
BraC03g026260	AT2G20950	BraC01g048900	RPA32B	BraC05g035250	AT3G18510
BraC07g002900	#N/A	BraC05g006420	HSPRO2	BraC08g002900	#N/A
BraC06g005630	THA1	BraC08g036360	PLIP2	BraC09g064550	FVE
BraC02g008070	AtHMP46	BraC10g010110	#N/A	BraC08g020440	#N/A
BraC03g031670	ZFN1	BraC09g070150	RAS1	BraC01g013340	HIP1
BraC04g031930	AT2G42220	BraC02g026660	CCR2	BraC06g000680	FRUCT5
BraC06g047940	#N/A	BraC08g003990	AIW2	BraC02g041640	GFA2
BraC06g009150	KEU	BraC03g038700	PYD1	BraC06g013660	AT1G18340
BraC03g060660	ADR1-L1	BraC10g001890	AT1G03340	BraC05g020050	AT1G50680
BraC01g042700	BGAL1	BraC09g060940	ALPHA-VPE	BraC09g000890	WTF1
BraC09g006000	TCP7	BraC04g007760	AT3G51990	BraC01g047860	TPR10
BraC07g001940	RLCK VI_A2	BraC06g008620	AT1G13050	BraC01g040950	AT3G15900
BraC08g008750	AT1G34300	BraC08g014000	OFP5	BraC09g011350	AT2G19740
BraC02g047950	MAPKKK5	BraC04g027870	AT2G36220	BraC03g031060	MYB57
BraC01g009100	GATA26	BraC02g007360	AT5G17680	BraC06g013650	EPR1
BraC10g033480	ADR1-L2	BraC02g046470	#N/A	BraC04g033610	emb1067
BraC09g023560	AT2G03510	BraC10g027290	#N/A	BraC02g038400	TET13
BraC06g048360	RAB1A	BraC08g001290	ALDH7B4	BraC10g027060	AT5G13230
BraC02g017850	#N/A	BraC03g011870	PLC1	BraC03g058740	SKB1
BraC03g045600	AT5G61290	BraC08g035600	FLIP	BraC08g019880	MRL7
BraC06g045330	TIP2	BraC06g014640	bZIP62	BraC04g027330	#N/A
BraC10g005610	LSH6	BraC03g061350	LRX11	BraC03g064670	#N/A
BraC06g015130	AT1G19990	BraC01g012090	#N/A	BraC06g010000	AT1G14170
BraC08g018740	#N/A	BraC05g000660	AT2G47710	BraC09g066940	CPN10
BraC04g014820	PUB40	BraC01g043380	#N/A	BraC06g011500	#N/A
BraC03g022580	AT2G42040	BraC05g042750	BTL03	BraC10g030520	AT5G08180
BraC04g005670	AT3G54750	BraC06g044310	ALA8	BraC07g028330	AT1G74370
BraC08g033540	ACLA-3	BraC01g041920	NCED3	BraC05g020790	#N/A
BraC09g028130	#N/A	BraC04g020020	AT2G24310	BraC06g008080	MORF9
BraC09g058210	NRG2	BraC04g010250	#N/A	BraC04g022590	RAD51B
BraC09g049980	#N/A	BraC09g071260	#N/A	BraC07g020710	BIP2
BraC03g030320	CNGC13	BraC06g000640	#N/A	BraC09g072650	AT1G04480
BraC08g019600	BHLH68	BraC09g049950	ACX4	BraC07g040110	CP12-3
BraC06g045910	CHUP1	BraC06g032590	AT5G63130	BraC02g042970	CYCH;1
BraC02g000560	AT5G02610	BraC07g028040	#N/A	BraC09g041620	TBL38
BraC10g017250	SIP1	BraC07g029320	#N/A	BraC06g030780	NUWA
BraC02g011390	AT5G59080	BraC02g011990	FH13	BraC03g052810	SGT1A
BraC10g020550	AT5G22320	BraC06g011550	#N/A	BraC03g014190	ORRM2
BraC07g031810	AT1G66130	BraC07g042390	SMB	BraC07g003180	SDG37
BraC08g002370	PDIL1-5	BraC07g041740	AT1G78780	BraC05g031180	AT3G21770
BraC07g013530	AT1G27020	BraC10g015640	AT5G57150	BraC10g028420	NuGWD1
BraC09g004940	NSUN5	BraC09g017090	ZF14	BraC05g032880	ABCI15
BraC05g004030	#N/A	BraC06g032780	#N/A	BraC09g035280	#N/A
BraC03g038010	AT3G16080	BraC09g060370	GID1B	BraC03g061830	DHFR-TS2
BraC03g019910	AS1	BraC03g040340	#N/A	BraC09g050100	AT3G52040
BraC09g038120	LrgB	BraC05g034140	AT3G19595	BraC01g016460	FKBP53
BraC04g024910	GUN1	BraC01g008350	#N/A	BraC06g002660	WIP5
BraC09g019570	HOT5	BraC08g020170	AT4G28020	BraC04g003570	SPL15
BraC04g000280	CSP41A	BraC03g013450	DDR1	BraC08g034120	#N/A
BraC02g040450	BIR2	BraC02g037310	EXGT-A3	BraC09g061950	#N/A
BraC06g051860	FBA2	BraC02g009420	AT5G21100	BraC06g005940	SR30
BraC07g041810	UBC35	BraC04g026150	CRL1	BraC10g011770	#N/A
BraC09g072170	AT1G05730	BraC09g054900	AT3G56030	BraC07g001380	#N/A
BraC03g034330	AT3G09800	BraC05g010330	AT2G34930	BraC01g003860	AT4G34360
BraC01g038930	AT3G18215	BraC03g040260	AT3G20240	BraC04g022260	CPN60A
BraC05g004450	AT2G44230	BraC01g018210	DDRGK1	BraC05g029250	WDL3
BraC04g001580	SAUR59	BraC07g030040	MYBD	BraC09g020210	#N/A
BraC02g043630	TGG2	BraC09g056470	CtpB	BraC01g023110	#N/A
BraC05g040610	AT3G13230	BraC06g048810	UBP21	BraC07g017540	DIM1B
BraC07g041950	AT1G79030	BraC08g007410	AT4G13030	BraC06g050740	AT5G43820
BraC03g009660	AT5G19875	BraC02g014160	AT5G54400	BraC01g008870	PHB1
BraC08g019280	#N/A	BraC06g020650	#N/A	BraC02g020960	AT1G71000
BraC07g031010	AT1G67880	BraC06g031460	#N/A	BraC08g002360	RABG3d
BraC07g016790	AT5G67140	BraC07g011080	AT1G29640	BraC05g016270	LOI1
BraC03g045830	AT5G61530	BraC07g018680	ARF10	BraC01g008180	AT4G29400
BraC03g045890	PFK4	BraC05g039420	AtOBL1	BraC03g007190	AT5G15750
BraC03g062850	ARO3	BraC05g032690	MSH5	BraC07g023820	AtCML4
BraC09g072930	AT1G04000	BraC04g019340	AT2G23450	BraC10g021380	CPN20
BraC03g014790	AT5G53330	BraC07g028480	UGT89B1	BraC01g048810	SBA1
BraC05g042730	AT3G10840	BraC06g051130	AT5G43120	BraC10g032290	AT5G06220
BraC09g024420	AT4G05160	BraC09g035160	AT1G33700	BraC02g010750	NRPC1
BraC02g001620	AT5G05140	BraC04g017960	#N/A	BraC08g000790	CPN60B
BraC04g011890	PML3	BraC09g060570	AT-HSFA7B	BraC10g022440	AT5G19300
BraC07g012830	AT1G25400	BraC09g039660	#N/A	BraC06g046080	REME1
BraC01g009440	PLATZ11	BraC09g013050	AT1G64380	BraC03g048220	AtHMP35
BraC10g002550	AT1G04000	BraC09g037770	NPF7.3	BraC01g036770	#N/A
BraC02g014340	CNGC4	BraC06g007040	AT1G10280	BraC02g015010	CCT101
BraC06g044950	#N/A	BraC10g015410	AT5G56980	BraC06g017810	RID3
BraC09g013660	TOM7-2	BraC09g058090	AT3G60180	BraC10g016310	#N/A
BraC09g071900	AT1G06380	BraC10g034050	AthCYSTM12	BraC01g038570	SSB2
BraC02g024690	#N/A	BraC10g029330	TPPI	BraC03g043800	SLO2
BraC09g003990	AT5G28910	BraC05g027050	NAC016	BraC09g014140	AT1G63250
BraC03g048060	GATA17L	BraC09g069090	APA1	BraC02g039230	AT3G26510
BraC10g011920	CLPX	BraC02g040770	AT3G29000	BraC02g032780	GDPD3
BraC02g007650	#N/A	BraC06g046780	GSTZ2	BraC07g039070	WAT1
BraC03g044120	GASA7	BraC09g046880	#N/A	BraC03g027370	CINV2
BraC03g003540	TOM5	BraC09g007100	AT5G63130	BraC06g050030	MORF4
BraC07g015720	AT1G20430	BraC10g018940	#N/A	BraC03g003220	IQD24
BraC07g003430	STY8	BraC06g033360	FCLY	BraC09g068290	#N/A
BraC07g023360	SPP1	BraC07g001490	KEA4	BraC03g052230	ESP
BraC06g029470	BSD2	BraC09g018200	#N/A	BraC04g034430	GolS1
BraC09g050290	AT3G52240	BraC04g023560	AT2G30100	BraC02g001730	DREB2A
BraC08g017700	TOL9	BraC06g009830	AT1G13990	BraC06g004360	PMEAMT
BraC07g034550	#N/A	BraC01g012900	AT4G21930	BraC08g008580	ANNAT1
BraC08g034600	MAC5A	BraC07g028290	MYB95	BraC09g054180	RBL
BraC04g034760	AT2G48090	BraC01g005030	AT4G32920	BraC06g015230	#N/A
BraC03g014820	UBC10	BraC03g005940	TRA2	BraC08g035700	MAC3A
BraC08g014130	#N/A	BraC06g049080	LARP6a	BraC09g015700	AT1G60970
BraC03g005120	AT5G11770	BraC05g008960	#N/A	BraC02g043010	EVR1L1
BraC03g004760	CAF1i	BraC01g035430	AT3G22750	BraC04g032500	MSS3
BraC10g029830	AT5G09380	BraC09g011680	PHL4	BraC01g007190	AT4G30460
BraC05g036890	CAMTA6	BraC08g035210	AT1G05675	BraC09g071820	#N/A
BraC03g001350	IDH-V	BraC10g007300	AT1G44890	BraC06g010700	AT1G14890
BraC10g030630	GDPD6	BraC08g024840	NUDX15	BraC07g036560	dNK
BraC08g013410	GATA26	BraC09g035290	AT1G34160	BraC10g011260	MEF1
BraC06g018420	NF-YC1	BraC07g043190	APT2	BraC07g035490	AT1G70650
BraC03g054080	AT4G25315	BraC07g034570	SBH1	BraC06g004390	AT1G48570
BraC10g010850	AT5G51980	BraC09g059780	AT3G62190	BraC09g006960	GRXC1
BraC03g036150	SDRB	BraC04g029030	CAX1	BraC02g016050	#N/A
BraC06g014120	IQD30	BraC02g025020	NAC032	BraC03g047140	#N/A
BraC08g003430	AT1G50020	BraC07g011260	AT1G30290	BraC08g018910	#N/A
BraC02g037070	SAHY1	BraC10g025550	CLPB3	BraC05g049300	VDAC1
BraC01g001330	IAMH1	BraC09g041190	PUB17	BraC06g043560	#N/A
BraC05g036210	#N/A	BraC09g071050	LBD1	BraC04g010590	#N/A
BraC07g020830	AT3G52800	BraC01g008890	HAE	BraC08g030530	Hsp70b
BraC06g040860	GSDA	BraC05g003550	CSY3	BraC09g059270	RRP41
BraC03g044440	AT2G15910	BraC01g019190	#N/A	BraC10g034350	HSFA3
BraC01g025060	atPub30	BraC02g029200	AT4G12270	BraC01g018370	AT4G27240
BraC06g015760	#N/A	BraC05g020080	#N/A	BraC10g023760	TRM8b
BraC04g033950	AT2G45860	BraC03g052250	UTR2	BraC01g002160	SBA4
BraC04g034200	JAR1	BraC10g023620	#N/A	BraC06g035680	WIH1
BraC08g023990	ARF6	BraC05g036090	AT3G17800	BraC03g026950	AT4G08460
BraC01g041080	PLDALPHA1	BraC02g000430	EXPA9	BraC04g010260	#N/A
BraC05g001840	JAR1	BraC09g013290	MGL	BraC03g038170	RALF23
BraC05g002020	RTNLB5	BraC01g023370	#N/A	BraC04g028180	MAT3
BraC01g019770	AT4G17430	BraC04g031500	AT2G41410	BraC08g004740	AT1G48460
BraC01g026300	#N/A	BraC01g035720	PCC1	BraC05g035120	AT3G18600
BraC02g045550	Tudor2	BraC01g041880	NTMC2T6.2	BraC03g015120	AT5G52882
BraC04g019560	#N/A	BraC10g022010	#N/A	BraC05g044290	AT3G08820
BraC05g007620	TOL6	BraC01g044290	#N/A	BraC01g033850	BIA
BraC08g016750	XLG2	BraC04g011420	#N/A	BraC07g038440	#N/A
BraC10g034770	AT5G02970	BraC02g045450	CAP1	BraC01g011510	MORF1
BraC08g020190	SLAH2	BraC01g042600	FAB1B	BraC09g067500	u18-L8
BraC03g060110	AT4G32920	BraC02g021070	DTX14	BraC08g034840	NOP2C
BraC01g037440	FRG1	BraC02g029230	#N/A	BraC09g002250	AT3G26782
BraC09g046260	RPL27AB	BraC09g022620	AACT1	BraC06g010340	AT1G14480
BraC03g020680	Sgpp	BraC07g026670	LZF1	BraC10g024730	LDIP
BraC03g048880	AT4G17486	BraC06g034930	GCL1	BraC09g002470	PHB4
BraC09g071510	SIRANBP	BraC05g039040	#N/A	BraC09g010800	AT2G18520
BraC02g008990	AL5	BraC03g042150	GFAT	BraC03g049090	TPS5
BraC05g000930	CGEP	BraC03g010550	CAF1b	BraC04g033600	#N/A
BraC04g014100	SGR4	BraC08g033550	G6PD4	BraC03g045430	RBGA7
BraC08g024460	#N/A	BraC09g024300	AGD13	BraC01g009890	AT4G18440
BraC06g037900	AT5G23910	BraC06g047070	EXGT-A3	BraC02g037150	CPSF73-II
BraC05g008260	AS1	BraC07g016600	MYBR1	BraC05g001960	BAG6
BraC04g029480	AT2G39100	BraC07g009940	AT3G23180	BraC05g008760	AT2G36980
BraC01g037170	AT3G20300	BraC01g037420	UBC19	BraC04g014380	AT5G39850
BraC09g048720	AT3G50790	BraC03g012110	WNK4	BraC06g010330	AT1G14470
BraC09g024440	AT4G05150	BraC07g030990	AT1G67910	BraC02g004430	HSP17.6II
BraC03g013510	NOI	BraC04g001060	SLD1	BraC05g032790	EMB2729
BraC03g033440	AT3G06680	BraC04g031340	AT2G41190	BraC07g032750	#N/A
BraC10g023000	#N/A	BraC07g014620	#N/A	BraC01g007040	HTT4
BraC09g015540	SC3	BraC04g015060	#N/A	BraC05g006680	RCA
BraC07g007830	AT3G25120	BraC06g044820	AITR1	BraC05g002240	RH17
BraC03g005790	G6PD2	BraC02g015240	SPDS3	BraC01g049810	ELT6
BraC03g017460	LCYB	BraC09g073890	AT1G01240	BraC07g034780	#N/A
BraC04g034070	UBC6	BraC06g004440	AT1G48540	BraC01g019970	AT4G17280
BraC07g011400	IRP5	BraC09g014480	#N/A	BraC04g033790	AGL6
BraC02g017110	AT1G65230	BraC06g007180	AT1G10417	BraC01g000840	#N/A
BraC03g038210	ATL2	BraC04g013490	AT5G38730	BraC01g034160	KINESIN-12B
BraC03g002530	ASA1	BraC07g033260	ClAP	BraC05g008770	AT2G36970
BraC01g016630	RS40	BraC01g015150	TRE1	BraC07g042570	OEP9.2
BraC09g045420	AT1G27170	BraC02g040010	AT3G27420	BraC01g019280	SLAH2
BraC10g002620	ABCC5	BraC08g024630	ERD2	BraC02g041000	#N/A
BraC09g002660	RPL12-B	BraC04g027990	TRM27	BraC08g020610	AR192
BraC05g035590	CP2	BraC06g029440	AT3G47530	BraC04g028610	DOF2.4
BraC03g015320	WTG1	BraC10g034300	KDTA	BraC02g003770	#N/A
BraC08g018800	NFD1	BraC03g039070	WNK6	BraC03g012620	XRCC3
BraC07g043090	NTT1	BraC02g039820	#N/A	BraC01g023910	PAT10
BraC10g027740	AT5G12120	BraC02g004840	GER5	BraC09g055480	CIP111
BraC08g019540	AT4G29360	BraC02g025470	AT1G77885	BraC03g033350	AT3G06530
BraC03g058090	AT4G30470	BraC06g021060	#N/A	BraC02g015270	WTG1
BraC01g042640	#N/A	BraC01g039700	CARK1	BraC08g011580	AT4G14650
BraC03g007090	#N/A	BraC07g009520	CYN	BraC06g047060	EMB975
BraC04g026680	UREG	BraC09g057520	LAP3	BraC05g038690	RIP1
BraC07g005010	AT2G15960	BraC05g036170	#N/A	BraC01g045600	RH57
BraC05g005680	#N/A	BraC04g014350	AT5G39785	BraC03g007320	AT5G16010
BraC09g049170	AT3G51250	BraC06g039610	GA3	BraC01g040230	EBP
BraC03g019860	AGD7	BraC03g004610	TOP2	BraC08g006120	TLL1
BraC08g001820	AT1G53460	BraC03g034520	AT3G09320	BraC03g043570	#N/A
BraC05g043240	LYC	BraC05g002950	MRI	BraC08g021790	AT4G36130
BraC08g023780	RBGD4	BraC10g020450	#N/A	BraC08g026560	SOFL1
BraC05g002430	CRK1	BraC10g023170	AT5G18350	BraC02g047400	AT5G65205
BraC05g019350	#N/A	BraC03g034390	#N/A	BraC07g033960	AT1G68930
BraC03g040380	TAGK2	BraC05g017150	NF-YA5	BraC02g007980	CPNA2
BraC09g023620	SPR1	BraC07g005720	#N/A	BraC08g026550	#N/A
BraC08g034020	SDH6	BraC03g013110	OXS3	BraC02g043900	PLDALPHA3
BraC06g034140	AT5G64500	BraC02g005110	PDAT	BraC02g026320	MC7
BraC07g023540	CSY1	BraC08g029160	TANG2	BraC02g007730	AT5G18180
BraC06g021630	#N/A	BraC10g017210	WNK4	BraC02g003440	MIPS3
BraC02g003450	SULTR2;1	BraC09g048780	COR413-PM2	BraC08g024000	AT1G30320
BraC09g056910	AT3G58520	BraC05g014910	ZIP6	BraC06g037360	FSD3
BraC07g033930	WIT2	BraC01g004750	LKR	BraC01g032210	AT1G60640
BraC08g024290	SACL3	BraC07g008570	CHR40	BraC07g005130	OTP51
BraC08g026890	AT1G26880	BraC10g027930	AT5G11820	BraC05g045100	PUB9
BraC04g007040	GRF4	BraC03g025440	AT2G27500	BraC02g020220	#N/A
BraC09g012470	HMA5	BraC10g022910	AT5G18630	BraC01g020570	AT4G16680
BraC10g002510	VPS2.3	BraC03g036120	AT3G12760	BraC02g044250	ABC1K11
BraC08g017000	#N/A	BraC09g065330	AT1G18020	BraC06g050570	AT5G44040
BraC06g011240	#N/A	BraC07g005390	UGT73B5	BraC08g021930	#N/A
BraC05g042620	AT3G10980	BraC10g011630	AT5G53030	BraC09g027740	IAN11
BraC09g048240	AT3G50210	BraC01g035120	AGG2	BraC01g027310	#N/A
BraC07g020460	RPS10B	BraC01g035640	#N/A	BraC03g047420	PAD4
BraC01g014090	TLP1	BraC06g007170	AT1G10410	BraC08g024400	#N/A
BraC08g012850	MES16	BraC09g047670	AT1G22160	BraC07g018360	CPN60A
BraC08g024450	#N/A	BraC09g062120	AT2G23790	BraC06g005010	PNET1
BraC03g026710	AT5G50460	BraC10g022020	AT5G19860	BraC03g038490	CARK1
BraC08g014120	AT4G19110	BraC02g023950	AT1G75730	BraC02g007770	GGL26
BraC01g046270	AT3G07670	BraC09g010460	AT2G17787	BraC02g015670	AT5G52740
BraC05g042030	NHL2	BraC09g008780	AT5G66710	BraC07g003870	EXL5
BraC02g022780	ALPHA DOX2	BraC03g009330	#N/A	BraC07g016060	AT1G19960
BraC09g053170	FBL17	BraC09g064770	NPF5.1	BraC07g027160	RH29
BraC01g023450	#N/A	BraC01g049590	AT3G01175	BraC03g000850	AT5G02050
BraC06g008930	LPLAT1	BraC06g020430	G3Pp1	BraC01g007210	GAE1
BraC05g047540	THA2	BraC01g045850	DEX1	BraC05g008640	PIP2B
BraC07g016000	AT1G20065	BraC03g024050	AT2G45320	BraC08g016080	#N/A
BraC07g027840	AT1G75370	BraC02g000790	AT5G03120	BraC01g018120	EMB2788
BraC03g041850	IAA2	BraC10g005090	TPS7	BraC08g026390	AT1G25530
BraC09g061790	#N/A	BraC07g042380	#N/A	BraC06g006080	SVB2
BraC01g049020	AT3G02770	BraC01g029950	AtFDR1	BraC09g060140	#N/A
BraC04g027370	CTF2A	BraC10g005400	PLA-I{gamma}1	BraC03g046370	AT3G50420
BraC03g002740	AT5G06220	BraC07g021500	AtUSP	BraC03g059400	ASP5
BraC09g064460	#N/A	BraC01g018130	AT4G27020	BraC10g024170	AT5G17270
BraC09g064500	AT2G19730	BraC04g014700	#N/A	BraC01g038580	AT3G18560
BraC08g028020	#N/A	BraC06g016040	AT1G21010	BraC07g021980	PUR5
BraC07g027020	AT1G77670	BraC06g007110	#N/A	BraC03g059320	#N/A
BraC03g001070	AT5G02480	BraC03g067670	#N/A	BraC10g027760	AT5G12100
BraC09g008760	CHR1	BraC09g045440	AT1G27200	BraC02g039190	TRM11
BraC01g005070	HB-8	BraC02g003160	AT5G09670	BraC07g028340	HSP101
BraC06g042670	AT5G48020	BraC02g010360	REV	BraC08g023510	ROC1
BraC01g042630	#N/A	BraC01g012660	AT4G21700	BraC05g048040	MEF26
BraC03g024660	#N/A	BraC07g036710	ERO1	BraC01g042530	OTP72
BraC04g016740	#N/A	BraC06g040320	#N/A	BraC06g035610	RH27
BraC08g000140	#N/A	BraC08g023670	STY46	BraC02g015760	AT5G52540
BraC05g011910	VAMP723	BraC01g021340	NAR1	BraC09g022690	PAP1
BraC09g010940	TPS11	BraC08g032880	CPISCA	BraC05g003780	#N/A
BraC04g004800	#N/A	BraC08g014910	#N/A	BraC02g010960	SOK5
BraC02g022040	#N/A	BraC03g045910	#N/A	BraC08g017570	EDA39
BraC01g023330	ELIP2	BraC07g014970	MRF1	BraC06g016570	AT1G21520
BraC01g002380	AT4G36190	BraC05g001890	MTM2	BraC09g052010	GPT2
BraC08g033960	PKDM7D	BraC08g036050	AT1G03610	BraC09g060580	AT3G63390
BraC02g010210	#N/A	BraC09g008150	AT5G65840	BraC06g032000	#N/A
BraC06g019370	AT3G47670	BraC10g021140	AT5G21090	BraC02g019950	#N/A
BraC01g047300	RPL18	BraC08g000920	AT1G55280	BraC09g044660	UPS5
BraC03g066090	#N/A	BraC03g026810	AT4G07990	BraC10g001710	#N/A
BraC03g026390	CLC-C	BraC04g019400	AT2G23450	BraC05g035330	SG1
BraC03g014780	CLPX	BraC04g032350	#N/A	BraC09g014730	mTERF25
BraC03g059650	#N/A	BraC07g036940	#N/A	BraC01g016330	SKS1
BraC08g033660	AT1G09290	BraC06g034000	FKBP12	BraC06g004200	#N/A
BraC05g012770	ARASP	BraC07g028460	AT1G73920	BraC03g058100	AT4G30490
BraC08g019530	AT4G29410	BraC03g004810	AT5G11090	BraC08g032540	#N/A
BraC10g035100	AT5G02480	BraC02g036490	RHA2B	BraC03g033630	#N/A
BraC01g040680	NRT1.12	BraC02g045390	#N/A	BraC04g012520	AT5G37570
BraC01g008170	AT4G29410	BraC10g014210	NMNAT	BraC07g000340	NOP10
BraC08g015880	CRK5	BraC10g015530	ABI2	BraC05g043920	Fes1A
BraC03g069470	#N/A	BraC01g024950	AT3G50040	BraC10g026450	AT5G14050
BraC07g042190	#N/A	BraC01g026240	OTP439	BraC03g007050	AtPEP2
BraC02g029680	SR	BraC03g019620	CTL10	BraC08g005360	#N/A
BraC09g071490	AT1G07210	BraC03g053850	AtMORC7	BraC04g019870	SCA3
BraC09g016760	DRAL	BraC07g024240	CER7	BraC06g046050	CR88
BraC09g013350	#N/A	BraC05g014960	AP2C1	BraC09g008960	LPPepsilon2
BraC06g043360	AT3G29180	BraC05g032930	LBR-2	BraC09g039530	CTPS1
BraC10g023140	DRE2	BraC01g036530	AT3G21100	BraC04g010300	#N/A
BraC08g033860	H2AXA	BraC03g048670	EXLB1	BraC05g029770	PPR30
BraC03g008630	#N/A	BraC05g048410	HSFA1E	BraC04g006400	MEE40
BraC07g022550	SIP2;1	BraC08g033330	AT1G09740	BraC09g060000	AT3G62620
BraC06g001750	AT1G52780	BraC06g007690	PIP5K7	BraC10g001720	TRM82
BraC09g062980	SR1	BraC01g012370	#N/A	BraC05g047430	#N/A
BraC04g032150	MAX2	BraC02g004210	AT5G11640	BraC03g067920	PaspA2
BraC07g017100	AT5G66810	BraC10g006690	RD21A	BraC07g031380	HEB1
BraC03g021440	COI1	BraC01g048430	#N/A	BraC10g009700	#N/A
BraC03g019650	AT2G37190	BraC06g004970	AT1G07860	BraC06g001880	#N/A
BraC09g054360	#N/A	BraC03g009150	AT5G18770	BraC10g031190	AT5G07380
BraC09g002910	AT3G28900	BraC07g040740	MEI1	BraC10g032420	AT5G05990
BraC09g010100	#N/A	BraC05g015830	CYP81D1	BraC10g028330	NAA50
BraC03g027190	#N/A	BraC10g034090	SDP1	BraC05g031830	ACA9
BraC08g015950	AT4G22980	BraC05g018740	ABO5	BraC03g031250	MUB1
BraC06g011950	AT1G16320	BraC01g011550	EMB1895	BraC02g030040	OPT7
BraC04g000620	BGLU7	BraC06g045480	#N/A	BraC03g055760	#N/A
BraC09g039730	PATL4	BraC04g024560	AT2G31130	BraC02g022310	AT1G73040
BraC08g013370	#N/A	BraC05g012100	ZFN2	BraC03g056540	DMP7
BraC04g006330	#N/A	BraC10g029300	FLC	BraC09g062840	CYCD2;1
BraC09g006120	AGL8	BraC05g009860	SRO1	BraC03g054430	TRM7b
BraC01g012160	AT4G21140	BraC10g010650	Oma1	BraC08g014250	AT4G19191
BraC06g030930	ATG13a	BraC01g044610	#N/A	BraC09g056450	NRPA1
BraC06g034090	#N/A	BraC03g043050	IGPS	BraC05g045310	AT3G07150
BraC03g041270	AT3G22230	BraC10g024720	KAN	BraC09g061560	#N/A
BraC08g028440	AT1G20880	BraC01g037470	AT3G19990	BraC10g026690	AT5G13720
BraC03g049910	RPL16B	BraC01g002590	AT4G35940	BraC05g044740	RRP42
BraC07g039380	ARAC5	BraC01g027390	AT3G46600	BraC02g039730	#N/A
BraC10g003540	#N/A	BraC05g036530	AT3G17250	BraC02g009820	NIT4
BraC06g011190	MASS2	BraC01g023320	ATARD2	BraC04g011880	AT5G36280
BraC07g011850	MUCI70	BraC05g019080	IAR3	BraC03g024890	ALG3
BraC01g043730	NUDT16	BraC02g004590	AT5G12350	BraC01g019110	AT4G27740
BraC03g030730	ATI2	BraC08g017440	PGSIP3	BraC03g058800	AT4G31210
BraC10g011720	SPDS3	BraC08g018750	SIP3	BraC05g039610	AT3G14200
BraC03g033950	SmD1a	BraC10g017180	NET4A	BraC06g005970	AT1G09190
BraC03g049630	AT4G18372	BraC04g016500	AT5G41740	BraC06g042340	CIB2
BraC08g028770	ROP2	BraC10g014200	#N/A	BraC03g012400	#N/A
BraC08g019150	NISP	BraC02g024480	LHCB7	BraC04g008980	AT4G13650
BraC03g022860	ML2	BraC04g024020	DRIP2	BraC03g047860	#N/A
BraC10g008420	AT5G49950	BraC04g015580	CRK42	BraC02g011110	#N/A
BraC02g010870	AT5G59860	BraC05g048180	DCL2	BraC02g017200	GTB1
BraC03g055320	RPL14B	BraC01g013910	NYE1	BraC03g064100	#N/A
BraC04g028630	RPL36A	BraC10g004030	#N/A	BraC03g058450	PDE327
BraC10g014790	ATCRT1	BraC03g022310	#N/A	BraC04g032970	AT2G44040
BraC10g012320	NHL26	BraC09g044150	AT1G25422	BraC01g048520	CS26
BraC06g047840	RHA2B	BraC08g031030	CoAc1	BraC01g043250	#N/A
BraC10g001400	DiL-2	BraC07g012020	TAF4B	BraC09g026230	AT-HSFB2B
BraC03g002570	UUAT3	BraC01g045230	#N/A	BraC10g012780	MRE11
BraC09g007090	RH30	BraC01g022870	PAT1H2	BraC02g031100	#N/A
BraC03g061930	AT4G34670	BraC06g044770	G6PD5	BraC09g041210	AT1G29320
BraC06g051780	BUPS1	BraC04g021640	AAO3	BraC06g007420	AT1G10610
BraC02g011830	AT5G58420	BraC06g013080	AT1G17940	BraC04g010610	#N/A
BraC10g030050	HCF145	BraC03g035070	APEM9	BraC03g011390	EXO70H7
BraC07g036190	CK1	BraC09g064190	NDR5	BraC10g032860	SYN1
BraC03g053260	AT4G24026	BraC06g033950	GCH	BraC08g012190	AT4G15770
BraC08g027470	RPL27AB	BraC07g011890	AT1G28150	BraC08g031150	FUT7
BraC05g014540	#N/A	BraC02g006400	PCME	BraC03g053490	cpHsc70-1
BraC09g062100	TET8	BraC03g027390	RMR4	BraC06g031000	PPAN
BraC05g046080	TBL10	BraC06g046730	CAND1	BraC04g025770	PKT3
BraC01g035750	POP2	BraC09g039290	Era-2	BraC07g030620	AT1G68585
BraC09g012160	NRPD1A	BraC06g017610	AT3G49490	BraC03g033720	AT3G07195
BraC04g009460	AT4G13150	BraC06g010510	NHX8	BraC03g036850	CID4
BraC07g016400	#N/A	BraC07g028140	AT1G74780	BraC09g074240	SEC1A
BraC06g014150	CDPK1	BraC08g017720	PC-MYB1	BraC02g040180	MDAR4
BraC06g037750	AT5G23760	BraC09g005660	AT5G23950	BraC08g014430	AT4G19645
BraC06g034960	HB5	BraC07g023900	BAGP1	BraC04g034140	LEA27
BraC02g037610	#N/A	BraC10g023300	PPK2	BraC07g011520	TBL38
BraC09g050960	#N/A	BraC02g027970	AT4G01590	BraC05g011940	#N/A
BraC05g035470	TED4	BraC05g046780	AT3G05250	BraC01g012930	PRXR1
BraC01g012950	APG8A	BraC05g038540	AT3G15220	BraC01g004950	#N/A
BraC07g009410	DSPTP1	BraC05g036180	AT3G17740	BraC08g002470	#N/A
BraC08g026970	AT1G27020	BraC01g023820	DGAT2	BraC01g029660	#N/A
BraC10g022220	AT5G19590	BraC05g036760	UPL6	BraC01g032310	#N/A
BraC03g007270	AT5G15880	BraC04g019800	AT2G24040	BraC01g026450	#N/A
BraC08g023250	AT4G39200	BraC06g045640	RIFP1	BraC06g016960	#N/A
BraC05g019200	MKK4	BraC09g026140	SAY1	BraC05g048390	SBA1
BraC03g066870	#N/A	BraC07g032660	AT1G67420	BraC07g040650	STP14
BraC09g064170	NOP10	BraC01g002740	LTO1	BraC10g035220	MT2B
BraC03g004720	EMP1	BraC06g014810	BEL10	BraC09g008910	AT5G66540
BraC04g003190	AT3G58660	BraC02g009140	AT5G20700	BraC09g045260	SAB1
BraC02g012190	INB2B	BraC07g034280	RRG	BraC05g010260	AT2G35040
BraC02g043290	#N/A	BraC05g011900	PKT3	BraC09g004710	AtPAE10
BraC03g057600	ACA10	BraC03g045130	TGH	BraC10g032880	DREB2A
BraC10g023190	AT5G18310	BraC09g048870	AT3G50910	BraC06g015280	AT1G20230
BraC02g026790	AT1G80620	BraC02g008440	AT5G19590	BraC08g035580	AT1G04680
BraC10g012230	#N/A	BraC08g003050	#N/A	BraC10g028910	#N/A
BraC03g047010	AT3G51730	BraC07g042430	AT1G79630	BraC07g041200	RAP2.4
BraC01g040560	DELTA-TIP	BraC09g043550	#N/A	BraC10g017230	EngB-3
BraC05g048290	GSTF11	BraC07g039100	BBX21	BraC05g034380	AT3G19370
BraC05g004980	AT2G44820	BraC06g044180	UVH3	BraC05g032800	AT3G20430
BraC01g035520	AT3G22530	BraC01g016220	PMSR4	BraC10g020230	ADT5
BraC07g017410	#N/A	BraC08g033010	AT1G10280	BraC09g018080	PGN
BraC01g019070	AT4G27700	BraC07g040810	AT1G77480	BraC03g002710	ATO
BraC05g021610	CIPK17	BraC08g033000	ADL6	BraC06g008630	AT1G13040
BraC04g021440	AT2G26360	BraC05g039020	#N/A	BraC09g066980	PCR2
BraC01g048540	ELMOD_E	BraC02g001440	MTM2	BraC03g016260	AT2G30000
BraC07g009450	RNR2A	BraC03g020750	AT2G38800	BraC07g008480	#N/A
BraC07g022460	CYP94D2	BraC03g046490	CML41	BraC02g001460	AT5G04600
BraC08g006880	NOV	BraC09g052890	SUA	BraC06g003920	AT1G49310
BraC06g000160	SERAT2;1	BraC08g034330	AT1G07860	BraC03g012770	AT5G57100
BraC07g029410	AT1G71865	BraC09g017960	#N/A	BraC05g035870	#N/A
BraC06g005360	NVL	BraC03g009430	ARIA	BraC10g022000	AT5G19875
BraC04g004750	AT3G56010	BraC08g031140	AtDAO2	BraC01g044450	NHL1
BraC09g061020	DBP1	BraC05g028250	ESP3	BraC10g020210	HD2B
BraC02g012960	AT5G56710	BraC08g024920	SRD2	BraC09g018520	AT1G54530
BraC07g024330	AT3G60770	BraC02g029020	AT4G12580	BraC06g001180	AT1G53600
BraC01g041370	UBC25	BraC08g020520	ATRBP45C	BraC09g025920	BAT5
BraC09g025420	AT4G03820	BraC06g024370	cICDH	BraC08g035450	Tic20-I
BraC03g016950	GLX2-5	BraC04g009100	#N/A	BraC02g027780	AT4G00910
BraC04g026330	MBAC1	BraC06g013200	AT1G17820	BraC10g030180	AT5G08540
BraC07g017050	AT5G66820	BraC10g000840	DCL1	BraC08g024420	#N/A
BraC09g044680	SNS1	BraC09g010760	PERK4	BraC03g068610	#N/A
BraC03g034070	FBX92	BraC09g007990	#N/A	BraC07g029550	AT1G71490
BraC01g043610	AT3G12760	BraC10g028230	IBM2	BraC08g012820	AT4G16630
BraC04g008780	J20	BraC04g009130	HIL1	BraC04g016750	#N/A
BraC09g068020	LAG13	BraC06g008250	#N/A	BraC10g031020	BAG3
BraC01g047580	RLP30	BraC01g035130	#N/A	BraC10g023340	DJC69
BraC08g034800	NRPC7	BraC07g037510	AT1G73400	BraC02g046050	#N/A
BraC02g046360	AT5G62950	BraC01g004430	AT4G33625	BraC06g021580	MPK3
BraC03g063090	AT4G36420	BraC08g029910	ATI3A	BraC06g049200	AT5G46100
BraC01g035700	AT3G22260	BraC03g043040	LACS8	BraC08g027080	AT1G24145
BraC09g043630	AT1G24440	BraC02g019790	AT1G69290	BraC02g045730	#N/A
BraC01g002370	AT4G36210	BraC09g000550	AtcathB3	BraC07g016980	NRG1.3
BraC03g036360	#N/A	BraC05g041510	MTP5	BraC02g048070	AT5G66090
BraC05g007480	#N/A	BraC03g005040	AT5G11700	BraC03g046430	KRP2
BraC07g007300	#N/A	BraC03g055490	AT4G27390	BraC05g005210	PME17
BraC03g034700	AT3G09035	BraC05g021290	AT1G48840	BraC10g022230	GOXL6
BraC03g045530	SNAP33	BraC06g011000	SNX3	BraC05g048780	#N/A
BraC01g008250	#N/A	BraC10g003480	AT1G04960	BraC05g020020	#N/A
BraC09g020980	RPA70C	BraC02g006110	AT5G15280	BraC02g006780	TIC40
BraC10g028860	44743	BraC04g031490	AT2G41380	BraC03g022690	CuAO-zeta
BraC09g047080	#N/A	BraC07g004880	ARI2	BraC06g049890	NRPC2
BraC03g005530	AT5G12410	BraC01g020050	SCL13	BraC09g040320	AT1G30240
BraC08g023630	AT4G38550	BraC09g065030	MHP1	BraC05g001250	AT2G47010
BraC03g020010	ATG1c	BraC03g041900	BARK1	BraC03g015650	AHG1
BraC09g037490	OXR4	BraC09g073060	SWI2	BraC03g051050	emb1417
BraC06g003020	OTU2	BraC06g048890	AP2M	BraC09g047250	PATL2
BraC04g029200	CASPL4B1	BraC06g024410	#N/A	BraC01g000820	AKN2
BraC07g032610	AT1G67325	BraC06g046420	AT2G03110	BraC03g018150	SPL3
BraC09g005740	AT5G23760	BraC06g017210	SCL1	BraC10g011080	PRCE3
BraC02g011900	AT5G58300	BraC08g016780	HDR	BraC04g025500	AT2G32650
BraC10g010340	ATTPPA	BraC04g016720	NRP	BraC01g015600	AT4G24440
BraC10g002750	PH2	BraC04g013890	AT5G39410	BraC03g060130	AT4G32950
BraC09g000820	MEE47	BraC09g038810	SGR2	BraC01g018860	#N/A
BraC07g033750	ALA9	BraC03g005290	AT5G12040	BraC04g022400	#N/A
BraC05g030790	RLP37	BraC09g053140	BZIP25	BraC09g040500	GA2OX2
BraC07g031740	#N/A	BraC07g038230	CEK2	BraC04g003970	#N/A
BraC01g007980	#N/A	BraC05g012570	CCT1	BraC05g000700	PMEI6
BraC09g060130	BGLU7	BraC09g012500	JMJ17	BraC07g013430	MPSR1
BraC05g042480	#N/A	BraC02g045690	AGD1	BraC07g025750	PPR596
BraC06g040940	FST1	BraC08g013270	#N/A	BraC10g007140	#N/A
BraC03g016060	CLPC1	BraC03g033750	#N/A	BraC06g047010	ATMAP65-6
BraC02g039050	#N/A	BraC02g042820	#N/A	BraC05g010180	AT2G35140
BraC10g032600	PIRL1	BraC06g008260	SS3	BraC04g024690	AT2G31240
BraC10g023360	APRL7	BraC06g014410	DA1	BraC05g041860	SYP121
BraC09g049020	AT3G51000	BraC01g044010	NDUFA6	BraC03g028930	AT4G04940
BraC03g058440	QWRF8	BraC01g034350	AT3G23600	BraC03g063180	AT4G36640
BraC06g048410	GATA27	BraC07g020850	VSR1	BraC06g011260	PWP2
BraC01g043330	NiaP	BraC02g027430	CYP79C1	BraC05g047250	#N/A
BraC03g051810	#N/A	BraC01g013190	IM	BraC03g062950	ALDH3F1
BraC03g044600	#N/A	BraC03g026790	PCN	BraC07g019730	UDG4
BraC02g002680	AT5G08180	BraC04g024650	RUS2	BraC01g002510	APE2
BraC05g009400	AT2G36240	BraC07g029450	SEC6	BraC10g005940	SR45a
BraC02g044110	CYP71B11	BraC05g017100	AT1G54290	BraC02g003580	RBK1
BraC07g034590	AT1G69680	BraC06g030540	SWEET11	BraC07g009690	AT3G23370
BraC08g025960	AT1G24350	BraC09g060210	AT3G62840	BraC06g020940	AT3G46870
BraC09g012260	RBL2	BraC03g009960	#N/A	BraC03g013410	AT5G56140
BraC07g014090	RPL27AB	BraC03g045730	MIM	BraC03g004780	KNAT4
BraC09g011310	ASHR2	BraC03g044050	VSR4	BraC08g032430	MORF9
BraC09g070720	AT1G08580	BraC04g033230	COX10	BraC06g044570	AT3G27520
BraC07g009980	AT3G23160	BraC05g039330	NCED3	BraC10g001910	RRP4
BraC09g065960	AT1G16840	BraC09g054480	#N/A	BraC02g048160	#N/A
BraC01g010560	NCED4	BraC03g012540	AT5G57610	BraC04g034620	PMEI6
BraC10g005880	AT1G07310	BraC03g052960	#N/A	BraC01g022330	#N/A
BraC07g004020	IDH2	BraC03g011830	AtAIRP4	BraC04g023510	TBL45
BraC03g043590	VPS2.1	BraC09g065250	AT1G18130	BraC04g007700	AT3G52110
BraC09g067330	APK2A	BraC03g051370	MSRB7	BraC10g025540	GAUT14
BraC10g002600	IAA10	BraC07g017640	emb1187	BraC09g056860	AT3G58470
BraC10g023640	#N/A	BraC01g022710	SDG2	BraC07g009400	ARPF2
BraC10g005820	UGT71C5	BraC03g015710	LPA2	BraC03g037390	RIP1
BraC09g058010	BTL13	BraC03g026580	PIMT2	BraC09g018670	URGT3
BraC09g020930	#N/A	BraC03g063310	#N/A	BraC05g028150	AT1G32583
BraC06g012800	ELF4-L4	BraC01g004110	#N/A	BraC08g001730	AT1G53460
BraC04g034340	CB5-C	BraC05g042290	PP2CA	BraC05g016620	ABCG41
BraC04g007590	ABCG27	BraC08g008510	ACC1	BraC05g041680	#N/A
BraC03g044680	ADF5	BraC09g009940	ROC3	BraC03g054900	AT4G26370
BraC01g025720	#N/A	BraC10g024630	AT5G16660	BraC01g017690	#N/A
BraC03g061950	GATA3	BraC03g031360	SP1L3	BraC02g045740	#N/A
BraC10g035000	AT5G02610	BraC01g045980	RER2	BraC05g031170	UGT71B1
BraC05g042340	AT3G11320	BraC09g049300	#N/A	BraC03g064090	#N/A
BraC06g051050	NF-YC13	BraC07g042130	#N/A	BraC02g018340	#N/A
BraC02g013200	#N/A	BraC07g015430	#N/A	BraC01g036780	AT3G20820
BraC01g012820	AT4G21820	BraC03g044530	DHFR-TS-1	BraC06g040640	AT5G27390
BraC04g031890	AT2G42150	BraC05g043410	AT3G09960	BraC10g032060	AT5G06360
BraC09g042740	AT1G28080	BraC03g015250	HCF106	BraC08g019890	AT4G28550
BraC03g053530	ZIM	BraC07g025400	#N/A	BraC07g027190	AT1G77010
BraC05g003790	AT2G43110	BraC03g022470	STL1	BraC10g015020	PRF3
BraC01g008630	#N/A	BraC09g013010	AT1G64355	BraC09g056950	AT3G58610
BraC02g047150	ABR1	BraC10g033470	DIV2	BraC02g007100	#N/A
BraC06g007150	AT1G10380	BraC01g002290	BGAL3	BraC02g016630	PRLIP8
BraC08g035030	bZIP69	BraC01g044930	AT3G10810	BraC05g038100	AT3G15590
BraC10g025370	CRLK2	BraC09g047090	#N/A	BraC03g048350	AT4G16490
BraC03g031950	AT3G03770	BraC05g030780	AT3G22230	BraC05g045380	emb1974
BraC02g038940	AT3G26100	BraC07g003290	ARAC1	BraC02g006220	AtPEP2
BraC09g023250	AT2G02148	BraC03g037090	#N/A	BraC06g040480	#N/A
BraC08g013290	#N/A	BraC09g046550	AT1G22910	BraC09g064070	PIA1
BraC05g043000	#N/A	BraC03g037310	TBL41	BraC01g049090	EMB2768
BraC09g064120	GPRI1	BraC05g028970	NSI	BraC07g028710	SUS6
BraC08g026180	IDD16	BraC02g027050	GLYK	BraC07g037830	PBL29
BraC04g016410	AT5G41685	BraC01g005930	AT4G32020	BraC04g009330	#N/A
BraC03g039210	VRN1	BraC06g012750	AT1G17360	BraC03g058720	AT4G31070
BraC03g005650	AT5G12900	BraC09g039200	GlcNAc1pUT1	BraC09g064330	AT2G20060
BraC06g013160	AT1G17850	BraC05g029700	IAA2	BraC07g039830	#N/A
BraC03g049220	PLATZ11	BraC09g045850	SPDS1	BraC05g034900	ACT2
BraC06g044350	MDAR4	BraC03g061430	LEJ1	BraC03g047930	CAP-D3
BraC02g003790	CM2	BraC09g055880	CBL	BraC05g018030	AT1G53200
BraC01g006410	ACDO1	BraC09g023300	IDD5	BraC03g037010	#N/A
BraC06g043810	#N/A	BraC05g009290	AT2G36360	BraC07g033970	PUB42
BraC03g017620	LecRK-S.2	BraC04g018340	AAT	BraC03g038630	CNGC19
BraC07g027880	ERDL6	BraC09g035080	AT1G33810	BraC06g001860	#N/A
BraC04g009640	scpl20	BraC04g008690	HOG1	BraC02g016170	ACS12
BraC04g007910	FER	BraC01g009780	DEG5	BraC09g060290	#N/A
BraC04g018020	RAB7A	BraC08g003980	AT1G49470	BraC10g032040	FLA17
BraC06g011560	AT1G15800	BraC04g005070	TPI	BraC02g017090	#N/A
BraC03g035420	AT3G11420	BraC09g044230	BBX15	BraC10g032070	AT5G06350
BraC04g032950	OEP37	BraC02g026060	RECA1	BraC10g009800	#N/A
BraC03g023070	AT2G43320	BraC05g031000	AT3G22104	BraC03g043300	AT2G04860
BraC02g014240	CcdA	BraC08g017420	DEM1	BraC02g043880	AT5G25450
BraC02g010860	HTA6	BraC03g050680	AT4G20150	BraC07g026910	DJC65
BraC10g005310	#N/A	BraC10g024750	RGP5	BraC06g004340	DYW1
BraC09g028090	AT4G09750	BraC10g005340	H1.1	BraC01g008980	AT4G28400
BraC09g011360	RPS30A	BraC02g021150	#N/A	BraC03g015790	HSP23.5
BraC10g030420	scpl35	BraC10g002190	AT1G03590	BraC06g050760	AT5G43790
BraC06g051770	AT4G39140	BraC09g007000	CPSFL1	BraC09g005970	FSD3
BraC01g006950	#N/A	BraC05g001430	NGA1	BraC05g048850	PGD2
BraC08g005270	KU80	BraC01g045210	#N/A	BraC03g013160	Cpn60beta3
BraC01g035760	IQD5	BraC03g057670	AT4G30010	BraC05g003150	bHLH48
BraC09g065040	#N/A	BraC08g030630	AVP1	BraC03g054050	#N/A
BraC06g039100	AT5G25170	BraC08g035130	POM1	BraC01g040850	FOA2
BraC04g033940	AHL9	BraC05g019940	GDC1	BraC08g034920	AT1G06320
BraC09g044340	PML4	BraC02g037010	CRR3	BraC07g040530	AT1G77060
BraC03g019150	AT2G36200	BraC09g014160	#N/A	BraC06g012430	AT1G17030
BraC10g024370	SBA2	BraC09g051470	FTSZ2-2	BraC08g023640	#N/A
BraC09g051320	#N/A	BraC03g058300	BRS1	BraC07g034860	PP2A
BraC02g000710	PDP5	BraC10g002760	AT1G04340	BraC03g057070	AT4G29110
BraC02g007840	AT5G18540	BraC04g004020	CBL	BraC06g040190	LON1
BraC09g006210	AT5G61170	BraC04g008700	SHM4	BraC09g073130	LIN2
BraC02g006620	CAC1	BraC09g023530	AT2G03420	BraC06g005140	OTP82
BraC09g061280	#N/A	BraC10g017770	GIL1	BraC09g070350	PIF3
BraC08g033370	AT1G09660	BraC06g038160	AT5G24165	BraC09g051790	#N/A
BraC09g006470	PPAN	BraC09g012040	ASP4	BraC05g030250	LTPG17
BraC05g034820	mTERF11	BraC08g024770	WAVE2	BraC02g006140	AT5G15430
BraC05g004820	CHL-CPN10	BraC08g023130	SAMC1	BraC08g030450	AT1G16480
BraC02g037950	MYB88	BraC07g008550	DLK2	BraC01g042010	#N/A
BraC07g021450	EVR1	BraC02g015940	AT5G52280	BraC09g020420	#N/A
BraC09g026650	TOPP7	BraC04g015860	AT5G41060	BraC02g038900	RIFP1
BraC04g020080	#N/A	BraC05g039050	#N/A	BraC02g040310	TBL22
BraC03g018340	RWA3	BraC02g015090	AT5G53310	BraC04g034330	AT2G46630
BraC05g040830	#N/A	BraC07g027280	#N/A	BraC02g015070	PMEPCRF
BraC03g032210	AT3G04230	BraC02g034460	CHLI2	BraC07g033610	#N/A
BraC09g015820	U2AF65b	BraC07g024780	AT3G61700	BraC04g013830	AT5G39350
BraC03g019870	ATL33	BraC09g014620	KAS III	BraC10g031600	mTERF19
BraC03g033010	#N/A	BraC02g007410	CBR	BraC07g041360	AT1G78260
BraC08g014600	PTAC14	BraC07g017800	#N/A	BraC03g061410	CCoAOMT1
BraC02g030030	#N/A	BraC02g000740	iqd2	BraC08g007420	#N/A
BraC05g045630	PYK	BraC03g023510	#N/A	BraC09g026700	#N/A
BraC07g040520	AT1G77020	BraC09g026030	AGL14	BraC09g000770	SAUR31
BraC07g014070	#N/A	BraC05g004140	SSI2	BraC01g043790	AT3G12510
BraC10g013610	#N/A	BraC09g052650	AT3G54080	BraC05g017330	AT1G53800
BraC10g018580	AT5G59850	BraC03g034350	#N/A	BraC10g033060	#N/A
BraC10g021510	AT5G20600	BraC08g030300	RABA1b	BraC03g015150	AT5G52750
BraC08g020820	AT4G25740	BraC01g006910	#N/A	BraC04g033090	AT2G44260
BraC07g001610	AT2G18480	BraC06g001790	LysoPL2	BraC08g011100	SUF4
BraC10g004140	#N/A	BraC06g050660	HOT5	BraC09g007700	AT5G64640
BraC07g042670	PDE318	BraC06g016950	#N/A	BraC05g015300	PCNA2
BraC02g004800	NAC083	BraC03g020150	CAC3	BraC04g033930	DTA2
BraC02g004630	NF-YA1	BraC08g015340	ATML1	BraC10g021860	AT5G20190
BraC02g008730	IPT9	BraC09g000450	SAM-2	BraC02g035430	#N/A
BraC09g017370	HEMA1	BraC02g017890	SVL2	BraC06g004930	AT1G07830
BraC09g057010	AT3G58660	BraC05g029850	AT3G22970	BraC09g015050	MEF9
BraC02g016540	AT5G51130	BraC05g000450	RPH1	BraC09g013830	#N/A
BraC02g015750	AT5G52545	BraC05g005300	TKL2	BraC02g015220	#N/A
BraC07g019960	#N/A	BraC05g038680	TCP4	BraC03g045650	AT5G61370
BraC01g032930	#N/A	BraC06g038590	BIN4	BraC02g002820	AT5G08420
BraC09g010270	PSAT2	BraC08g031920	#N/A	BraC07g024400	NTMC2T4
BraC09g044700	AT1G26500	BraC09g054950	#N/A	BraC02g003360	TGA4
BraC02g011140	DJC73	BraC04g015790	AT5G40970	BraC05g047420	#N/A
BraC07g017980	AT2G27385	BraC09g000700	AT4G01410	BraC10g027850	LOG8
BraC10g006960	#N/A	BraC09g058530	AT3G60770	BraC08g015970	IQD22
BraC01g010980	#N/A	BraC09g001200	AT4G00755	BraC09g014080	AHL5
BraC09g043260	AT1G27400	BraC08g018380	UTr7	BraC05g002410	AT2G41080
BraC03g016280	#N/A	BraC04g006880	#N/A	BraC09g006720	PUB41
BraC01g014290	#N/A	BraC03g048470	CSLA01	BraC07g034080	AT1G69080
BraC03g064250	AT4G37660	BraC07g023400	AtCCR4a	BraC06g049710	AT5G45430
BraC02g044840	TCP7	BraC05g021040	LACS2	BraC09g007690	C/VIF2
BraC04g004850	#N/A	BraC06g045060	AT3G26935	BraC02g036920	#N/A
BraC03g015540	AT5G52010	BraC09g025880	ClpT2	BraC03g025020	GSTU7
BraC08g002340	#N/A	BraC06g007990	#N/A	BraC10g004100	PICL
BraC06g006280	AT1G09520	BraC09g072120	NTH2	BraC08g028100	SECA2
BraC03g048830	AT4G17390	BraC01g037620	AT3G19850	BraC05g046790	MEF19
BraC03g032800	AT3G05560	BraC09g019700	#N/A	BraC09g005480	AT5G24430
BraC09g057950	AT3G59980	BraC08g006230	BGAL5	BraC08g027710	AT1G22410
BraC09g011800	#N/A	BraC01g023200	FL3	BraC06g005370	AT1G08310
BraC03g018360	L18aB	BraC02g008280	AT5G19370	BraC09g067820	FAC19
BraC08g018440	AT4G31460	BraC06g007220	ARR4	BraC10g013450	AT5G55050
BraC02g012710	CIA2	BraC06g047370	PDLP6	BraC09g064160	MEF21
BraC03g002280	#N/A	BraC10g000380	GPAT4	BraC03g055140	AR192
BraC06g041600	PRMT4A	BraC02g047130	AT5G65260	BraC02g044970	#N/A
BraC10g034030	GYRB3	BraC09g021740	AT5G46430	BraC01g005600	GRS1
BraC03g015890	AT5G51130	BraC08g016560	SQS1	BraC01g020540	PSD1
BraC02g042760	AT5G27970	BraC01g018060	AT-HF	BraC09g073110	AT1G03650
BraC03g007370	AT5G16130	BraC03g043670	AT2G11910	BraC10g035590	AT5G01225
BraC06g020280	#N/A	BraC03g056710	IAA11	BraC03g058680	AT4G30990
BraC03g035910	AT3G12390	BraC09g068760	AT1G12440	BraC03g029000	YAO
BraC01g011790	smB	BraC02g010680	TMO6	BraC01g014600	AT4G23540
BraC03g019890	RPL36A	BraC07g032630	AT1G67340	BraC01g008080	PRMT11
BraC04g012340	AT5G37475	BraC02g008550	TUA3	BraC05g045480	AT3G06890
BraC02g032910	#N/A	BraC02g021430	HISN6B	BraC03g057890	#N/A
BraC06g044490	#N/A	BraC05g017690	MUM4	BraC04g027600	AT2G35900
BraC04g001930	AT3G60370	BraC04g018000	#N/A	BraC02g002070	SDG38
BraC02g042270	AT5G49210	BraC01g026200	CDC2	BraC03g038780	AT3G17950
BraC06g031810	DOM1	BraC08g033810	AT1G09010	BraC04g014270	EMB2745
BraC09g003360	AT5G47930	BraC02g008290	CLT1	BraC07g003190	CPK16
BraC01g010370	BEH3	BraC07g039410	GGL12	BraC07g031630	AT1G65720
BraC05g006620	AT2G39790	BraC02g042120	KAT5	BraC06g041320	bZIP1
BraC08g032220	AT1G11820	BraC07g036880	SAUR78	BraC10g028520	#N/A
BraC04g006620	AT3G53430	BraC04g028960	OPL2	BraC03g043960	AT2G14095
BraC03g061130	#N/A	BraC07g019000	HTB3	BraC07g035970	ATWHY2
BraC06g021750	#N/A	BraC06g048010	AT5G47710	BraC10g017940	#N/A
BraC10g035350	FHL	BraC01g039200	HON4	BraC03g003020	#N/A
BraC02g042990	HTA7	BraC03g020690	ANNAT4	BraC09g008950	AT5G66500
BraC07g008720	#N/A	BraC08g011840	AT4G15000	BraC06g048060	NUDT2
BraC07g042310	AT1G79470	BraC09g003400	ACAT2	BraC07g034140	FLN2
BraC01g012120	MFDX2	BraC08g028840	HVA22H	BraC09g000880	AT4G01030
BraC03g029690	LecRK-IV.3	BraC06g000610	LTPG6	BraC04g022750	AT2G28755
BraC07g021210	AT3G53430	BraC03g007490	#N/A	BraC08g021050	OLEO1
BraC04g032940	#N/A	BraC08g015510	#N/A	BraC02g007390	EMB1241
BraC06g034050	HEN4	BraC06g045750	LTA2	BraC08g025760	TOM20-2
BraC01g024990	AT3G49910	BraC10g027370	TZF8	BraC06g044120	CSLC04
BraC07g035440	#N/A	BraC10g030970	ERL2	BraC09g066400	FDM1
BraC03g036740	#N/A	BraC09g065490	#N/A	BraC03g010900	PIP2;4
BraC07g032960	KCR1	BraC07g026320	AtkdsA1	BraC01g017100	CIL
BraC09g058340	AT3G60480	BraC07g000010	SCAMP3	BraC06g040690	AT5G27330
BraC02g033710	AT5G44710	BraC01g048480	MCTP14	BraC09g024260	YAO
BraC05g028110	AT1G32630	BraC04g021970	NLP1	BraC09g066930	AT1G14990
BraC09g036380	AT1G34030	BraC07g033250	IAR1	BraC08g030030	TIM23-1
BraC04g001190	TRM14	BraC01g002390	MUL	BraC03g003720	MEF37
BraC01g031940	#N/A	BraC05g001020	LACS1	BraC03g044750	ARAC1
BraC05g036630	#N/A	BraC09g012440	AT1G63310	BraC04g016830	CML37
BraC10g015100	AT5G56710	BraC10g001560	#N/A	BraC10g005470	TIC110
BraC07g039400	AT1G75860	BraC04g005280	HEXO1	BraC01g049820	AT3G01790
BraC02g041630	AT5G47930	BraC08g033930	#N/A	BraC01g013060	SRF8
BraC02g039680	TOM20-1	BraC06g010070	PKS2	BraC09g054820	CCR3
BraC05g035090	NUC-L2	BraC04g024270	GSTF9	BraC10g004710	#N/A
BraC03g030330	PYL7	BraC10g013020	BGLU41	BraC05g034270	ATCAD4
BraC08g022630	AT4G38040	BraC04g027190	AT2G35470	BraC02g036140	AT5G47460
BraC04g030890	AT2G40570	BraC10g006670	WPP2	BraC07g025300	GRXS6
BraC10g003530	#N/A	BraC05g006020	AT2G46100	BraC03g028100	TOPP7
BraC03g011550	LecRK-II.1	BraC07g028540	CTL14	BraC08g030690	PCP1
BraC07g009250	RALFL24	BraC06g049450	AT5G45720	BraC02g025210	#N/A
BraC03g038850	AT3G18050	BraC09g060850	KCS10	BraC09g060550	#N/A
BraC06g005780	H2AXA	BraC09g002390	AT3G27050	BraC03g017210	AT2G31800
BraC05g030840	#N/A	BraC02g037430	AT2G01990	BraC09g012000	#N/A
BraC05g008040	AT2G37900	BraC08g000870	AT1G55360	BraC03g002320	CEV1
BraC02g002610	AT5G07950	BraC06g015840	AT1G20816	BraC07g009680	RIC5
BraC05g004840	AT2G44670	BraC06g016990	#N/A	BraC06g045970	CML16
BraC08g018870	AT4G30770	BraC05g005060	ERF34	BraC07g041460	AT1G78410
BraC08g011310	AT1G30550	BraC08g022140	AT4G37080	BraC10g020550	AT5G22320
BraC10g021040	LARP1a	BraC07g000510	ALE2	BraC10g023570	#N/A
BraC03g032510	AT3G04840	BraC03g004510	AT5G10420	BraC02g006970	XPO1A
BraC03g061780	AT4G34412	BraC10g010720	PGM	BraC03g034230	AT3G10180
BraC03g003650	AT5G08180	BraC08g004990	#N/A	BraC06g031180	FLL4
BraC01g035730	AT3G22230	BraC08g030240	UBP15	BraC06g032820	emb2746
BraC03g017490	GRP23	BraC03g029260	GRH1	BraC01g035590	AT3G22410
BraC04g029140	AT2G38370	BraC07g041240	AUF1	BraC06g018200	HSP93-III
BraC09g062410	AT2G23120	BraC09g003810	ACLB-2	BraC06g012060	RSH3
BraC09g000730	RPP1B	BraC06g007140	GSTU18	BraC05g031450	DMP2
BraC06g007890	AT1G11240	BraC03g006710	P5CR	BraC07g002510	RL4
BraC10g020130	AT5G22840	BraC06g003030	AT1G50660	BraC09g025310	AT4G04180
BraC09g010870	#N/A	BraC07g042750	AT1G80700	BraC10g023730	EMB1241
BraC06g038190	#N/A	BraC03g056490	AT4G28440	BraC10g030630	GDPD6
BraC05g038670	AT3G15040	BraC06g015720	BRD1	BraC09g058410	ZAT9
BraC09g016720	#N/A	BraC02g007340	44780	BraC02g020720	#N/A
BraC01g006960	AT4G30780	BraC02g000120	AT5G01740	BraC08g003030	AT1G51380
BraC09g013680	VHA-E3	BraC06g051970	#N/A	BraC06g047590	AT2G01510
BraC02g018840	PERK9	BraC07g017690	AT2G26730	BraC09g061310	AT2G25190
BraC05g004110	AT2G43640	BraC02g016810	DSA1	BraC02g006940	SBA2
BraC05g019120	AT1G51730	BraC09g063950	EPF1	BraC02g037910	UBC2
BraC08g021230	AT4G24440	BraC07g011440	COG1	BraC03g003410	MYB92
BraC08g034170	AT1G08230	BraC02g038190	AT2G03350	BraC08g034470	Obg A-1
BraC07g039610	AT1G76120	BraC06g045020	MUB4	BraC10g001060	GL22
BraC05g042150	AT3G11510	BraC09g055930	AT3G57070	BraC06g049760	#N/A
BraC02g020510	#N/A	BraC03g018620	#N/A	BraC07g034810	#N/A
BraC10g025160	RPPR8	BraC08g002820	HTA10	BraC07g003950	AT2G17210
BraC08g025640	AT1G27470	BraC07g021870	PIP2;5	BraC10g014320	AT5G55950
BraC07g032170	pde194	BraC04g034470	LACS1	BraC09g052030	RIP3
BraC07g001160	AT2G19730	BraC10g027700	PHGAP1	BraC06g002340	#N/A
BraC03g006910	AT5G15270	BraC09g069570	AT1G11020	BraC01g040150	AT3G16840
BraC01g048330	APRL5	BraC03g054930	#N/A	BraC06g000480	AT1G55550
BraC09g072230	URH2	BraC05g005780	PMM	BraC10g005320	AT1G06720
BraC09g067060	AT1G14780	BraC08g017490	PME44	BraC03g029770	AT4G02230
BraC01g002810	CST	BraC02g017920	AT1G67050	BraC10g034330	HD2C
BraC02g000590	MOS11	BraC06g022970	GSTU27	BraC09g008100	MYB68
BraC08g031290	DRL1	BraC09g074040	GPAT4	BraC07g029080	PBL33
BraC06g014290	AT1G19110	BraC05g015540	#N/A	BraC05g001030	DUF5
BraC01g032170	ABC4	BraC03g049450	AT4G18070	BraC04g010380	#N/A
BraC06g037910	mTERF34	BraC01g000940	AT4G40045	BraC06g011960	AT1G16350
BraC04g006230	AtUSP	BraC07g033760	#N/A	BraC09g009520	#N/A
BraC03g045140	TK1b	BraC04g021530	ABCG32	BraC06g006090	AGDP1
BraC09g005760	RPS11-BETA	BraC03g023360	FH2	BraC03g002450	EMB2771
BraC01g030600	AT1G59359	BraC06g020070	HTB9	BraC03g056460	AT4G28400
BraC07g028780	AT1G73230	BraC09g022310	LIL3:2	BraC04g010230	#N/A
BraC01g040380	TCTP1	BraC09g043840	MAP70-2	BraC04g020310	#N/A
BraC01g021820	AT4G15990	BraC03g004410	AT5G10110	BraC08g021480	AT4G35750
BraC08g032730	TIF3H1	BraC01g016380	PMEI4	BraC06g004980	APX1
BraC03g053900	ACP4	BraC03g020020	LCD1	BraC01g040070	UBC32
BraC07g011950	NTF2B	BraC08g001500	RAP2.12	BraC09g061940	SCA3
BraC08g020120	AT4G28200	BraC09g065940	AT1G16916	BraC01g015290	AT4G24160
BraC02g024280	#N/A	BraC03g043170	OSP1	BraC10g011420	AT5G52850
BraC08g026770	FBR12	BraC10g019980	HIPP3	BraC08g001590	#N/A
BraC01g022050	#N/A	BraC04g031320	bHLH106	BraC09g066460	AT1G15810
BraC08g034180	AT1G08220	BraC02g010170	#N/A	BraC06g005610	AT1G08580
BraC03g040170	FRG1	BraC06g051380	AT5G42720	BraC09g055830	AT3G57000
BraC06g051360	AT5G42760	BraC05g032180	NEK5	BraC07g036890	EDA25
BraC09g052240	AT3G53580	BraC06g047670	MPK17	BraC02g025600	AT1G78110
BraC04g013470	RRP7	BraC08g008630	CINV1	BraC10g025530	UGD3
BraC03g007560	CAC1	BraC05g037790	AT3G15720	BraC06g046450	AGL30
BraC05g047470	PEX12	BraC03g002720	SUC9	BraC01g009570	AT4G18030
BraC03g042000	RPL36aA	BraC03g009270	AT5G18970	BraC09g038960	#N/A
BraC06g000570	SCL33	BraC06g047790	ZAR1	BraC04g025340	#N/A
BraC08g025950	PUB6	BraC03g035800	KHZ1	BraC03g046470	BEH1
BraC07g017180	#N/A	BraC09g065610	EER4	BraC04g003910	#N/A
BraC09g023470	AT2G03310	BraC07g003750	AT2G17300	BraC03g020120	ARRS1
BraC07g036840	P40	BraC08g022840	AT4G39840	BraC02g024270	#N/A
BraC05g021570	DHNAT1	BraC05g047010	ACP1	BraC03g009760	IPT9
BraC05g015330	RPC14	BraC09g007550	DiT2.2	BraC07g042730	AT1G80720
BraC08g004020	#N/A	BraC06g008060	#N/A	BraC04g028410	AT2G37310
BraC07g002660	PPa2	BraC06g006930	CIB4	BraC10g015810	VLN5
BraC05g048160	AT3G03320	BraC06g032050	AT5G62580	BraC05g016740	RPPR3a
BraC02g002270	GA20OX3	BraC01g046040	AthA2-1	BraC04g004960	AT3G55605
BraC09g008390	PUB2	BraC06g043600	MYB30	BraC08g025350	DPL1
BraC02g046090	DOM1	BraC03g053920	CHLM	BraC01g019040	HSP21
BraC10g017010	UBP23	BraC07g036770	ATL3	BraC01g049860	DRH1
BraC03g004140	DIC3	BraC04g029110	PYL4	BraC10g005300	AT1G06700
BraC02g008800	AT5G20130	BraC04g032410	AT2G43240	BraC09g038190	#N/A
BraC09g012750	ROH1	BraC04g028940	DET2	BraC09g070700	AT1G08610
BraC06g040360	AT5G27860	BraC09g058390	GATA4	BraC03g024200	TCP9
BraC03g037370	AT3G14960	BraC04g005970	TBL36	BraC09g042140	#N/A
BraC07g025920	#N/A	BraC04g034280	AT2G46540	BraC08g033680	AT1G09220
BraC06g010970	SHH1	BraC03g034610	HY2	BraC09g055370	AT3G56550
BraC08g036460	#N/A	BraC06g048750	PYL1	BraC02g028650	AOP3
BraC09g022720	RPL7B	BraC01g040120	GATA17	BraC02g046790	SAL1
BraC07g018530	MED20A	BraC02g001920	AtOR-like	BraC06g037900	AT5G23910
BraC01g025230	AT3G49550	BraC04g022610	AT2G28605	BraC03g002820	FLA17
BraC08g026840	MPSR1	BraC03g053070	AT4G23740	BraC10g002400	MGP
BraC09g020280	#N/A	BraC06g016620	AT1G21530	BraC03g002620	AT5G05990
BraC03g034240	RECA3	BraC09g067290	HB31	BraC03g038860	PEX3-1
BraC09g055120	CCH	BraC02g013040	#N/A	BraC05g007090	PLP6
BraC05g042520	VFP3	BraC03g021860	AT2G40480	BraC07g035420	#N/A
BraC10g033410	AT5G04840	BraC08g029510	PSP	BraC01g026060	NPC6
BraC10g032830	AT5G05520	BraC03g008950	AT5G18500	BraC04g013300	GRF3
BraC03g001200	RPL4	BraC06g049440	RABA1c	BraC06g044540	CFM9
BraC02g007330	AT5G17610	BraC02g006120	MYB16	BraC03g034670	#N/A
BraC03g002660	#N/A	BraC06g050590	AT5G44020	BraC07g011090	AT1G29630
BraC03g035560	AT3G11620	BraC08g017590	CBL10	BraC09g056160	ACA11
BraC01g036200	#N/A	BraC06g046600	MYB88	BraC04g021460	#N/A
BraC02g035920	#N/A	BraC09g012490	AHL5	BraC02g003710	#N/A
BraC04g015320	AT5G40530	BraC02g010830	HTB4	BraC04g021210	#N/A
BraC04g032710	AT2G43630	BraC02g029150	PME1	BraC02g024610	VTL2
BraC07g038200	#N/A	BraC10g007520	AT1G44760	BraC09g026900	PRLIP9
BraC09g059920	#N/A	BraC09g008630	sks17	BraC10g016200	#N/A
BraC04g029990	AT2G39805	BraC01g034070	RALFL24	BraC04g012730	#N/A
BraC09g022610	TRM10	BraC02g017550	AT1G66190	BraC06g013940	RBGA1
BraC06g005990	CRT1b	BraC08g036470	#N/A	BraC07g027930	#N/A
BraC01g014850	3xHMG-box2	BraC02g010560	AT5G60400	BraC04g015570	#N/A
BraC01g015040	ARF9	BraC01g015660	#N/A	BraC02g025500	SULTR2;2
BraC06g013790	PCO3	BraC03g006740	SAG101	BraC01g035740	AT3G21340
BraC09g001280	AT4G00600	BraC05g011050	DEG21	BraC10g030530	EMB1873
BraC03g030200	RPP1B	BraC03g031350	LNG2	BraC07g037250	SUVH3
BraC10g020170	RER1	BraC06g012620	CASPL2A1	BraC10g029100	#N/A
BraC05g028990	SCAMP5	BraC09g037200	GALT31A	BraC07g033600	CRF10
BraC01g000020	STY46	BraC01g019330	TET7	BraC10g013380	AT5G54910
BraC02g029450	AT4G11970	BraC05g012210	#N/A	BraC02g021310	#N/A
BraC08g007560	#N/A	BraC05g021700	AT1G48160	BraC05g004350	AT2G44020
BraC05g022020	#N/A	BraC05g037740	ROD1	BraC05g041010	MEF22
BraC01g032450	IRT3	BraC01g018330	#N/A	BraC10g006330	DTX33
BraC09g070300	AT1G09600	BraC05g000880	MYB12	BraC03g037470	#N/A
BraC09g016210	ECHID	BraC06g011280	AT1G15490	BraC09g020440	AT5G44730
BraC02g007230	LUC7B	BraC05g010550	PHB	BraC01g011800	EMB3131
BraC04g025270	AT2G32060	BraC01g045220	HB2	BraC03g024760	#N/A
BraC10g025080	CCT6-1	BraC02g023070	TRM4	BraC05g000470	AT2G48030
BraC09g004060	RPS24B	BraC01g044690	GGL17	BraC09g016990	#N/A
BraC07g023890	AT3G59650	BraC08g005830	WPP2	BraC10g033300	RTM2
BraC01g017130	#N/A	BraC05g044410	AT3G08680	BraC08g012530	#N/A
BraC07g008000	AT3G24830	BraC02g046340	AT5G62890	BraC07g014390	#N/A
BraC04g030140	#N/A	BraC06g039370	AT5G25490	BraC04g028370	AT2G37220
BraC01g039620	RPL3P	BraC05g001540	KCS13	BraC07g024850	emb1703
BraC01g036790	NOT9a	BraC05g029870	CML11	BraC07g020380	NOB1
BraC01g045620	#N/A	BraC08g027530	AT1G23150	BraC03g019140	cwINV4
BraC09g010910	AT2G18680	BraC07g013940	AT1G23530	BraC09g003070	VTI13
BraC03g035050	LGO	BraC03g032660	AtHMP25	BraC09g011640	#N/A
BraC04g006940	STV1	BraC08g034660	AT1G07135	BraC09g019180	SPL2
BraC10g002680	#N/A	BraC02g030580	ABHD11	BraC06g015110	AT1G19960
BraC02g012970	RPS30C	BraC06g006980	WLIM1	BraC04g029320	Sgpp
BraC08g014150	ERD3	BraC08g022350	NPY5	BraC05g036050	DJA4
BraC03g010600	RIN1	BraC06g009060	AT1G12460	BraC04g020530	#N/A
BraC01g046240	RRP42	BraC05g005890	CYP704A2	BraC06g048260	PNET4
BraC09g051430	ACA1	BraC09g047360	AT1G22410	BraC04g027260	AT2G35585
BraC08g011170	AT1G30880	BraC05g038820	CHIQL4	BraC04g006260	AT3G53940
BraC06g036110	PCP	BraC10g002480	NDR2	BraC03g026520	AT5G50110
BraC07g007840	#N/A	BraC09g053280	PUB3	BraC07g026120	OEP9.2
BraC03g032820	RPL18	BraC09g038520	AT-IE	BraC06g043090	COBL2
BraC07g032940	AT1G67720	BraC03g030180	AT4G01410	BraC02g003860	KNAT4
BraC06g006200	AT1G09390	BraC07g004580	FOCL1	BraC03g056750	AT4G28740
BraC08g027210	SPDS1	BraC01g035390	SOL1	BraC05g034720	MEF20
BraC03g017730	AT2G32970	BraC09g024390	ATK5	BraC09g071190	AT1G07590
BraC04g031980	AT2G42960	BraC01g013140	AT4G22190	BraC06g012030	CYP79F2
BraC02g043780	YUC6	BraC05g005730	AT2G45750	BraC09g067810	AT1G13810
BraC06g011180	PDF1A	BraC06g018680	#N/A	BraC07g021420	AT3G53740
BraC07g000200	FLY2	BraC05g011010	AT2G34190	BraC03g035150	AT3G10760
BraC04g004540	RPS26e	BraC05g038120	AT3G15570	BraC09g056050	BPG2
BraC03g011320	AT5G59850	BraC03g006970	AT5G15430	BraC03g032580	AT3G04950
BraC09g046950	#N/A	BraC06g038960	#N/A	BraC08g029520	RBGA1
BraC10g026330	HEMG2	BraC06g049660	#N/A	BraC06g039180	AT5G25280
BraC04g008170	AT4G14385	BraC01g003700	GVS1	BraC01g045910	AT3G09020
BraC09g057310	#N/A	BraC09g019720	FLA13	BraC06g003180	#N/A
BraC02g023130	AT1G74270	BraC06g015100	HVA22H	BraC08g030250	AT1G17090
BraC08g030330	EBS3	BraC02g045150	PHD5	BraC03g006640	PBAC3
BraC02g007810	PGSIP6	BraC03g044490	AT2G16250	BraC04g001940	EDA14
BraC03g024400	#N/A	BraC01g010060	IPGA1	BraC06g007960	#N/A
BraC01g016680	IRP9	BraC03g020300	PYL4	BraC02g033390	CAD1
BraC03g017040	SCY2	BraC08g031880	AT1G12380	BraC03g014740	CCT101
BraC07g005040	AT2G15910	BraC09g064290	#N/A	BraC09g007190	AT5G63410
BraC03g012990	SERAT1;1	BraC03g038380	#N/A	BraC06g012160	SAUR41
BraC09g073280	#N/A	BraC03g027460	ATPD	BraC03g056500	AT4G28450
BraC03g001400	AtHMP43	BraC02g023340	RIQ2	BraC09g006950	emb1692
BraC09g023900	CML16	BraC01g018340	#N/A	BraC08g031020	BLJ
BraC03g024840	AT2G47610	BraC10g013420	CASPL2D1	BraC04g027880	FTSZ2-1
BraC05g006440	AT2G39980	BraC05g015690	#N/A	BraC01g016070	#N/A
BraC05g042930	UNE9	BraC05g016810	PSAG	BraC07g001600	AT2G19380
BraC08g031890	PHR1	BraC04g027160	PLL1	BraC10g031900	AT5G06540
BraC07g025270	AT3G62870	BraC06g045930	AT3G25670	BraC07g027940	#N/A
BraC04g020130	AT2G24420	BraC09g028150	#N/A	BraC03g024430	ABIL1
BraC09g047410	#N/A	BraC08g021850	AT4G36500	BraC09g059130	#N/A
BraC01g039030	#N/A	BraC04g021450	PAP12	BraC02g036700	At17.1
BraC07g041990	AT1G79080	BraC05g003720	NPG1	BraC10g000370	#N/A
BraC02g001650	AT5G05210	BraC10g030740	AT5G07800	BraC09g067690	VIK
BraC08g005090	emb2191	BraC04g019840	QWRF4	BraC06g035180	AT5G65570
BraC06g004590	CIPK17	BraC06g043100	RALFL27	BraC05g016980	SCL33
BraC09g004010	AT5G30495	BraC01g000410	NST-K1	BraC01g001670	AP2
BraC05g039870	AT3G13882	BraC02g041880	SKS3	BraC03g038250	PGF5
BraC05g008290	RPL36A	BraC06g012190	NAIP2	BraC01g005910	KNAT5
BraC09g066210	MTP10	BraC09g011410	AT2G19780	BraC10g000680	CYP78A8
BraC02g022150	TIM23-2	BraC02g008720	AT5G20030	BraC06g014480	AFR2
BraC02g021850	AT1G72340	BraC01g011990	GHR1	BraC08g000070	#N/A
BraC05g014640	KIS	BraC03g031870	#N/A	BraC01g006620	LIP2
BraC05g036830	AT3G17070	BraC05g000850	AT2G47485	BraC01g031370	EMB3108
BraC10g002200	PSB27	BraC06g003750	AT1G49740	BraC10g017160	ABCB25
BraC03g039010	AT3G18600	BraC08g022790	AT4G39900	BraC05g048530	TRXF1
BraC05g047180	AT3G04840	BraC05g036770	#N/A	BraC03g033320	RH40
BraC07g034230	AT1G69330	BraC09g027100	#N/A	BraC07g021410	CHX20
BraC09g065300	ATARCA	BraC07g001810	AT2G19090	BraC04g023500	AT2G30000
BraC07g029260	#N/A	BraC01g008220	AT4G29360	BraC01g000970	HB16
BraC10g026090	TRM61	BraC06g018430	AT3G48570	BraC03g015480	BAG1
BraC07g009640	PHO1	BraC05g049030	scpl25	BraC02g035900	ERF2
BraC03g021930	AT2G40630	BraC01g016750	DTX35	BraC03g032440	TPR10
BraC01g017270	AT4G26130	BraC09g012390	AT1G63300	BraC09g016480	AT1G60010
BraC04g002880	AT3G59540	BraC02g002760	TCP21	BraC05g012430	RLP22
BraC06g045160	AT3G26750	BraC09g035100	GXMT1	BraC04g028420	#N/A
BraC01g011400	#N/A	BraC07g034600	TCP15	BraC05g008520	AT2G37310
BraC09g055040	CAN	BraC01g007920	PAO5	BraC02g017340	#N/A
BraC09g037020	#N/A	BraC09g061900	AT2G24170	BraC07g031780	HLP1
BraC09g013400	AT1G64490	BraC08g025040	AT1G28400	BraC10g029800	TOC64-V
BraC07g032570	AT1G67270	BraC02g026510	AT1G80640	BraC03g045880	AT5G61800
BraC09g045770	RSZ21	BraC08g025380	LTPG1	BraC08g010800	SH3P1
BraC09g039280	SUF4	BraC10g025640	MYB16	BraC05g041960	FLA18
BraC02g043050	EMB2775	BraC06g017220	SWEET1	BraC06g009480	AT1G13630
BraC08g019770	ATL42	BraC08g029290	ARR7	BraC09g026100	#N/A
BraC03g031530	AT3G02560	BraC09g024140	CYP86C2	BraC07g003710	#N/A
BraC03g046800	AT3G51270	BraC08g006670	#N/A	BraC01g004730	AT4G33170
BraC10g013600	#N/A	BraC09g071280	RTFL3	BraC07g024390	AT3G60910
BraC06g034740	AT5G64980	BraC06g006890	AT1G10020	BraC04g004820	LAF3
BraC02g001130	AT5G03850	BraC02g020150	ATHB13	BraC01g002570	#N/A
BraC06g014750	AT1G19600	BraC02g000230	ACI1	BraC04g008460	#N/A
BraC10g022290	AT5G19510	BraC06g049400	CIK4	BraC06g004600	#N/A
BraC09g039100	AT1G31220	BraC09g018740	AT5G42680	BraC08g006030	CC1
BraC09g067100	XTH28	BraC02g042630	WRKY74	BraC07g038740	ARC3
BraC01g004240	AT4G33865	BraC01g014310	AT4G23330	BraC01g046490	AT3G07290
BraC06g006360	AT1G09590	BraC07g035530	GH9B1	BraC03g006080	SMT1
BraC04g034320	DAG2	BraC10g009140	NAC097	BraC10g028530	AT5G11090
BraC03g047090	CAX3	BraC09g062510	MUCI10	BraC08g031580	AT1G13040
BraC02g008340	AT5G19485	BraC02g009080	#N/A	BraC03g018830	#N/A
BraC07g034970	LGT8	BraC09g015720	FED A	BraC07g024040	MTHFR1
BraC09g028830	AT4G09012	BraC09g001490	EDA8	BraC05g004610	AT2G44430
BraC07g022750	AT3G57320	BraC07g039230	AT1G75720	BraC10g031890	JMJ22
BraC01g016210	MC2	BraC06g045010	AT3G26960	BraC01g046450	PUB9
BraC09g066920	scpl50	BraC02g010190	AT5G22870	BraC06g006440	AT1G09680
BraC06g018020	BBC1	BraC02g034560	RAC2	BraC10g007770	AT1G44130
BraC03g025360	AT2G27710	BraC07g013300	CLE9	BraC04g001890	#N/A
BraC03g011030	AAK6	BraC01g038770	RTNLB9	BraC07g020070	AT5G40405
BraC01g048830	#N/A	BraC09g043020	MAP65-8	BraC08g016950	#N/A
BraC04g028390	RPS5B	BraC02g017500	ZFP4	BraC06g031680	AT5G62290
BraC02g002170	mTERF19	BraC01g016080	AtNHR2B	BraC05g005980	MEF31
BraC03g048120	#N/A	BraC07g033470	#N/A	BraC03g027420	mTERF12
BraC03g045060	AT5G23170	BraC05g039490	AT3G14240	BraC05g042990	HB2
BraC05g005740	#N/A	BraC03g056150	TET7	BraC04g010540	#N/A
BraC02g007190	AT5G17370	BraC07g035790	PUB10	BraC08g036110	#N/A
BraC05g008450	#N/A	BraC05g037140	PAP1	BraC05g008360	AGD7
BraC08g024280	RPL18aD	BraC06g000770	BRX-LIKE3	BraC06g048000	AT5G47730
BraC01g045030	NUP1	BraC03g009920	HHP1	BraC09g071040	#N/A
BraC07g025540	AT1G79970	BraC03g013690	AT5G55550	BraC09g027140	AT4G10750
BraC09g037030	AT1G33120	BraC09g048040	AT3G49900	BraC09g003080	CM1
BraC09g042160	AT1G28410	BraC01g005480	AT4G32560	BraC09g072170	AT1G05730
BraC05g030260	PHP	BraC01g000470	SK2	BraC02g043840	AT5G25500
BraC03g047050	ATG2	BraC07g007950	#N/A	BraC02g047110	MNU1
BraC05g013610	AT2G31610	BraC05g001710	AT2G46535	BraC08g017330	WIP5
BraC09g019580	AT5G43960	BraC03g029810	#N/A	BraC08g002290	PLDALPHA2
BraC06g007450	#N/A	BraC10g007130	#N/A	BraC03g042240	HSP60
BraC04g023830	SIP4	BraC02g027980	AT4G01730	BraC03g013640	mTERF9
BraC07g029020	AT1G72790	BraC09g003770	MYB111	BraC09g069290	PMEPCRA
BraC09g061360	SDF2	BraC09g037190	#N/A	BraC05g017700	HEI10
BraC05g007360	AT2G38730	BraC02g024200	#N/A	BraC01g033650	#N/A
BraC10g013480	AT5G55060	BraC07g018180	AT2G27740	BraC02g001780	EMB2771
BraC02g028450	AT4G02725	BraC05g010490	#N/A	BraC07g027010	LAX3
BraC04g027920	GPL3	BraC10g024780	RIC4	BraC01g015250	SVB5
BraC03g009730	RAN-1	BraC07g012130	GUT2	BraC10g026410	ABCI11
BraC03g019610	AT2G37130	BraC03g051680	AT4G22190	BraC07g009740	AT3G23330
BraC08g029530	AT1G18610	BraC06g002960	AT1G50740	BraC10g003210	CTF18
BraC08g030670	PWP2	BraC04g013240	RBCS3B	BraC03g058790	IBI1
BraC07g042470	#N/A	BraC03g052100	RHC1	BraC04g005990	MDD2
BraC03g000350	MAN6	BraC04g031910	SPL9	BraC01g004540	HDA14
BraC05g048610	ZFN1	BraC01g044050	AT3G12170	BraC06g039400	AT5G25520
BraC06g006450	AT1G09690	BraC10g019940	AT5G60760	BraC02g008830	AT5G20190
BraC03g018480	AT2G34750	BraC01g011390	AT4G19720	BraC10g033950	MC9
BraC08g014050	#N/A	BraC08g015310	CRK27	BraC03g024970	ELF4-L1
BraC04g033700	#N/A	BraC02g010080	CSLA02	BraC09g046840	#N/A
BraC09g018750	AT5G42690	BraC06g051660	CAD9	BraC04g034170	AT2G46230
BraC09g004670	AT5G26610	BraC05g003050	BIL2	BraC07g025670	#N/A
BraC09g004420	FBP	BraC07g021040	AT3G53190	BraC03g004770	H3.3
BraC05g003950	#N/A	BraC09g063080	AT2G22122	BraC09g040620	CARB
BraC09g018650	SDG25	BraC08g020310	#N/A	BraC04g018780	AtGRDP1
BraC05g013290	5PTase14	BraC06g042860	#N/A	BraC06g051250	AT5G42960
BraC02g014430	AT5G54090	BraC01g000700	TPPH	BraC03g037420	RABA1g
BraC06g041500	AT5G49210	BraC03g034880	AT3G08600	BraC08g022600	AT4G38010
BraC02g043140	EGR2	BraC03g023700	GH9B9	BraC09g010120	EMB2762
BraC09g068950	#N/A	BraC08g025300	SCPL45	BraC02g038010	AT2G02880
BraC04g016300	RPS10B	BraC01g008880	NAC073	BraC04g034760	AT2G48090
BraC09g060460	RANGAP1	BraC03g001530	TRM28	BraC06g050080	#N/A
BraC09g048180	CYCD3;3	BraC09g018770	TRM30	BraC10g034360	#N/A
BraC06g035770	APK4	BraC05g038060	#N/A	BraC06g009310	AT1G13635
BraC09g064270	#N/A	BraC04g025550	GRP23	BraC01g027470	#N/A
BraC03g047280	AT3G52170	BraC03g056360	EXPB3	BraC04g014510	AT5G39940
BraC07g038040	AT1G74050	BraC07g022220	ESK1	BraC09g017990	PGL1
BraC03g019740	RPS5B	BraC05g027330	GGL7	BraC06g043430	AT3G29075
BraC07g029970	AT1G70190	BraC01g038620	ASPG1	BraC03g045410	RH10
BraC10g032700	ASA1	BraC04g030860	AT2G40530	BraC03g014960	SWEET3
BraC10g016040	BIO1	BraC04g031130	AT2G40820	BraC06g036680	AT2G17760
BraC01g008150	rps15ae	BraC07g038970	AT1G75360	BraC07g027410	PILS3
BraC02g015260	AT5G53090	BraC03g021530	#N/A	BraC05g003300	LEA24
BraC05g013660	#N/A	BraC05g036200	NAC057	BraC04g010670	#N/A
BraC03g034600	AT3G09200	BraC03g063210	PMT6	BraC05g000130	#N/A
BraC09g045220	#N/A	BraC07g013660	GSTU13	BraC06g009840	VIK
BraC03g004080	E1A2	BraC04g018790	IAA8	BraC01g004510	RPD1
BraC09g063220	RABH1d	BraC10g027560	LRP1	BraC09g016660	TH7
BraC09g057540	#N/A	BraC05g007920	IRX12	BraC10g023680	VAR3
BraC08g035720	AT1G04480	BraC03g001300	FLA11	BraC06g037690	AT5G23690
BraC10g023570	#N/A	BraC08g035790	#N/A	BraC02g010040	#N/A
BraC10g026400	AT5G14105	BraC08g013020	#N/A	BraC03g002420	AT5G05480
BraC05g016470	#N/A	BraC06g011760	ADAP	BraC02g008180	AT5G19230
BraC04g030870	KT2	BraC09g001240	BSK3	BraC08g036090	AT1G03540
BraC09g009270	AT2G11910	BraC02g009090	AGG3	BraC05g042600	SAG20
BraC03g031000	CDC48C	BraC08g028210	E1A1	BraC02g046240	PUB41
BraC04g022680	AtHMP18	BraC08g021860	BEE2	BraC09g000780	ECA2
BraC02g006330	AT5G15750	BraC06g017700	AT3G49370	BraC10g005740	AT1G07170
BraC07g039570	CDSP32	BraC06g000540	#N/A	BraC09g016430	#N/A
BraC03g017130	AT2G31610	BraC02g019060	AT1G68400	BraC02g006830	TOZ
BraC10g025710	AT5G15200	BraC09g001690	UNE10	BraC03g023730	AT2G44640
BraC03g045370	PNM1	BraC03g025930	ER	BraC07g015620	#N/A
BraC04g034520	CP12-1	BraC01g014030	TRM11	BraC01g043450	BRG3
BraC10g026790	DCP2	BraC05g002970	ZFP8	BraC07g042780	RAE1
BraC07g042800	AT1G80640	BraC03g045680	MYB28	BraC03g005390	AT5G12220
BraC10g022820	AT5G18720	BraC01g043220	PRCE1	BraC10g007120	#N/A
BraC04g028820	AT2G37890	BraC07g028390	GDPD5	BraC06g008240	AT1G11700
BraC01g027300	#N/A	BraC07g012670	MAP70-2	BraC09g006110	#N/A
BraC05g014080	CDT1A	BraC01g024570	AT3G50560	BraC03g025660	FUS12
BraC07g002880	SRP1	BraC10g014660	TN21	BraC05g003400	AT2G42550
BraC07g002030	#N/A	BraC08g005910	WOX4	BraC09g001480	#N/A
BraC02g001750	RH18	BraC02g016100	Prx66	BraC07g038460	MYB31
BraC07g006940	ORG4	BraC09g042920	ABCB14	BraC02g035880	RAB1A
BraC07g012240	TOM20-2	BraC03g018800	#N/A	BraC09g024960	#N/A
BraC07g017020	AT5G66860	BraC09g067190	AT1G14600	BraC07g000940	AT2G19870
BraC05g001240	AT2G47020	BraC08g020280	AT4G27595	BraC08g015390	AT4G21865
BraC09g068560	AT1G12830	BraC09g004750	AT5G26731	BraC09g069590	ZIP4
BraC07g021730	AT3G54470	BraC03g052580	TN17	BraC03g013270	AT5G56310
BraC03g031500	GRF7	BraC03g058000	ATL13	BraC10g017890	TOPP2
BraC06g004530	#N/A	BraC10g023470	#N/A	BraC06g008640	COILIN
BraC01g002450	AT4G36130	BraC03g010960	FLA12	BraC08g018740	#N/A
BraC06g001080	RPT1A	BraC04g011990	AT5G36800	BraC02g023250	AT1G74630
BraC03g034060	AT3G07860	BraC01g015390	MLO13	BraC02g046900	MC3
BraC09g057630	AT3G59650	BraC02g019650	AP1	BraC08g016960	EMB2758
BraC05g007430	TFIIS	BraC07g024370	ZPR2	BraC07g011620	#N/A
BraC03g035470	AT3G11510	BraC04g026080	NAC041	BraC06g050370	TUB4
BraC02g042940	AT5G27470	BraC05g044950	DSP4	BraC08g001810	AT1G52950
BraC02g001520	AT5G04800	BraC02g038800	#N/A	BraC10g003560	PDIL2-2
BraC02g028150	AT4G02400	BraC09g009950	FOCL1	BraC01g026700	AT3G49142
BraC05g003110	OEP16-3	BraC06g040770	SK 11	BraC04g030490	#N/A
BraC02g008380	ACL5	BraC07g004660	AT2G16270	BraC06g022500	CAF1f
BraC09g005070	AT5G25630	BraC07g027270	GT2	BraC10g034970	AT5G02710
BraC03g010540	E2F1	BraC03g061240	#N/A	BraC03g040430	ENODL9
BraC03g008770	AT5G18180	BraC04g025570	CB5-B	BraC10g005310	#N/A
BraC05g048760	LPP3	BraC01g000120	PRP4	BraC05g044570	AT3G08000
BraC03g043400	AT2G05230	BraC07g042510	AT1G79720	BraC03g021380	DAR2
BraC05g048480	GRF7	BraC06g012040	#N/A	BraC10g029150	AT5G10320
BraC10g005890	RPL4	BraC08g003580	AT1G49870	BraC09g068450	#N/A
BraC08g013550	EIF4E	BraC06g044860	AT3G27200	BraC07g025660	AT1G80150
BraC04g022110	IPT2	BraC03g045230	AT5G60840	BraC04g027390	ERF38
BraC03g007550	AT5G16380	BraC02g002540	AT5G07800	BraC06g046120	GEK1
BraC09g024030	AT3G25805	BraC04g013500	#N/A	BraC10g029390	TGA4
BraC02g017480	AT1G66070	BraC07g021200	#N/A	BraC03g040620	#N/A
BraC03g049460	#N/A	BraC07g030490	ABS5	BraC06g014000	PnsB4
BraC03g017960	RD20	BraC09g059510	AT3G61920	BraC01g010900	AT4G19500
BraC03g053760	AT4G24830	BraC08g013010	#N/A	BraC01g048910	AT3G02910
BraC02g010880	AT5G59850	BraC09g070320	GLP5	BraC10g027830	AT5G11970
BraC06g029660	#N/A	BraC03g005300	BG1	BraC05g039300	CID9
BraC06g034010	#N/A	BraC04g020730	AT2G25220	BraC03g012190	AT5G58210
BraC01g017650	FBA7	BraC02g001490	ACR12	BraC04g002080	DL1E
BraC09g073720	TOC33	BraC01g005210	FL4	BraC09g057780	LETM1
BraC03g016340	KT1	BraC01g038500	PGSIP1	BraC02g021560	#N/A
BraC05g013400	SAD2	BraC02g005170	SMT1	BraC09g074060	AT1G01630
BraC03g043700	SCPL43	BraC10g034460	RAB8C	BraC01g041790	AT3G14730
BraC08g029740	ATARCA	BraC05g006100	TBL33	BraC06g009990	PnsL2
BraC06g031280	AT5G62030	BraC05g026900	AT1G35170	BraC03g041000	AT3G21610
BraC01g006160	RPS6	BraC10g015190	AT5G56840	BraC02g017080	#N/A
BraC05g045150	AT3G07300	BraC04g027060	NPSN11	BraC03g005160	AT5G11840
BraC01g047830	EMB3119	BraC08g032300	CYP51G1	BraC01g025500	RID3
BraC03g020910	NATA2	BraC01g007060	#N/A	BraC01g011600	#N/A
BraC02g000720	AT5G02960	BraC03g030220	iqd17	BraC06g033850	AT5G64180
BraC03g008150	XPO1A	BraC09g007660	XYL4	BraC05g006690	RHC2A
BraC09g073370	WEE1	BraC01g004040	EDA9	BraC07g036380	#N/A
BraC01g014940	AT4G23880	BraC04g006430	PPa4	BraC09g073010	PHB2
BraC05g041890	AT3G11780	BraC06g038520	AT5G24570	BraC06g029470	BSD2
BraC03g012340	INB2B	BraC03g049930	IRX1	BraC09g005870	AT5G23490
BraC08g022000	GBF1	BraC05g022130	CYCA3;2	BraC10g025020	AT5G16110
BraC10g008360	#N/A	BraC02g030470	ATL07	BraC03g044060	APK
BraC09g006970	#N/A	BraC08g011660	IQD19	BraC05g048050	NPC3
BraC03g025830	#N/A	BraC04g026850	MEE23	BraC09g010650	PPa2
BraC03g022910	PRPL3	BraC02g047830	AT5G67460	BraC09g009030	RAB18
BraC03g060360	#N/A	BraC06g001090	SRF6	BraC06g011290	ATNTT2
BraC07g023020	AT3G57910	BraC07g014240	PIN7	BraC09g042550	#N/A
BraC04g022000	PGY1	BraC03g056900	AT4G28940	BraC05g012110	#N/A
BraC05g033900	DUF177A	BraC02g003510	AT5G10420	BraC07g008280	#N/A
BraC08g028680	DRT112	BraC07g007040	AT2G05790	BraC04g010120	#N/A
BraC08g029570	AT1G18540	BraC01g016240	AT4G25150	BraC10g004350	CALS1
BraC05g002230	AT2G40660	BraC01g015590	AT4G24430	BraC06g013900	SOT17
BraC03g030750	AT4G00170	BraC08g013960	RLP51	BraC07g029830	#N/A
BraC10g000050	MAGO	BraC04g024200	AT2G30820	BraC08g033210	AT1G09932
BraC05g011210	NUDT22	BraC06g039000	ENODL13	BraC02g006980	UGT78D3
BraC03g062910	AT4G36130	BraC08g024530	#N/A	BraC04g026930	#N/A
BraC02g028560	AT4G02820	BraC01g045900	AT3G09032	BraC10g024540	AT5G16730
BraC02g009300	EIF2 BETA	BraC02g045540	MYB28	BraC01g038950	CCT4
BraC10g026060	PDF1B	BraC09g012340	TET10	BraC06g041090	GME
BraC07g017970	OTLD1	BraC07g020900	AT3G52900	BraC03g032290	AT3G04500
BraC05g010630	GPS1	BraC08g009110	#N/A	BraC02g037200	#N/A
BraC03g034250	OMR1	BraC01g005200	ERF043	BraC06g015200	SK4
BraC03g029640	#N/A	BraC03g027660	AT4G10280	BraC03g033560	AT3G06868
BraC04g005300	AT3G55240	BraC02g037820	HB21	BraC09g010070	NAC036
BraC07g008170	LAZY5	BraC01g024120	STY1	BraC04g020210	FZF
BraC02g015610	#N/A	BraC04g008410	AT4G14200	BraC01g006550	AT4G31210
BraC07g028070	ORA47	BraC08g004630	#N/A	BraC01g048270	ECT1
BraC03g042690	#N/A	BraC09g051580	#N/A	BraC04g024400	AT2G31010
BraC09g067470	AT1G14210	BraC06g001770	#N/A	BraC08g024410	#N/A
BraC09g048430	OBP1	BraC03g018640	NPSN11	BraC03g013260	#N/A
BraC03g020000	#N/A	BraC09g006320	MYB28	BraC01g042570	IDD11
BraC06g003970	#N/A	BraC03g041760	CML11	BraC07g023610	#N/A
BraC03g047950	SWEET17	BraC09g004840	AT5G26330	BraC10g006490	AT1G47410
BraC04g007220	BIC1	BraC06g045210	NUDX13	BraC09g048440	#N/A
BraC05g049940	#N/A	BraC04g001220	AHL11	BraC09g003550	AT5G48480
BraC10g031170	AT5G07360	BraC04g019440	AT2G23530	BraC03g057110	ATMND1
BraC01g046800	MYB108	BraC03g040630	PSBTN	BraC02g048150	GMD1
BraC03g034180	#N/A	BraC07g026680	RIP2	BraC05g015790	#N/A
BraC07g019350	AT5G38100	BraC03g034440	PAE4	BraC06g014870	PUP14
BraC06g029700	#N/A	BraC09g061230	AT2G25270	BraC02g025200	#N/A
BraC05g031600	AT3G21330	BraC01g017730	AT4G26580	BraC05g009040	AT2G36730
BraC07g017110	AT5G66800	BraC03g001150	APD7	BraC02g047310	#N/A
BraC07g010920	#N/A	BraC02g003530	AGP4	BraC06g049910	mTERF35
BraC10g001080	#N/A	BraC09g073030	MGP	BraC01g021380	SVR7
BraC04g029420	AT2G38920	BraC02g038620	NIK2	BraC02g042960	AT5G27550
BraC07g027120	ACO5	BraC06g017200	#N/A	BraC09g056600	AT3G57940
BraC09g073700	HFR1	BraC09g021060	AT5G45670	BraC08g016070	#N/A
BraC08g010000	#N/A	BraC07g025970	AT1G80690	BraC01g045650	APX2
BraC10g020850	ATR7	BraC01g028030	AT3G44940	BraC04g022080	#N/A
BraC10g035330	AT5G02230	BraC09g072960	ADK1	BraC10g025600	#N/A
BraC05g043600	CCR1	BraC03g045260	BASL	BraC10g023550	ATMS1
BraC02g019920	#N/A	BraC09g002280	DRB3	BraC08g011240	JMJ18
BraC04g029880	AT2G39710	BraC09g039120	#N/A	BraC05g022360	EMB1075
BraC09g004230	#N/A	BraC03g018330	AT2G34360	BraC01g018850	#N/A
BraC07g002950	#N/A	BraC06g008570	AT1G13130	BraC07g013450	RNS3
BraC04g024900	AT2G31410	BraC08g013280	MSH4	BraC09g072880	TPR2
BraC01g034490	PHO1	BraC03g013860	MAP65-1	BraC08g024510	AT1G29520
BraC07g021720	#N/A	BraC07g033740	PERK9	BraC06g006720	XBCP3
BraC02g044030	ESE3	BraC08g000890	#N/A	BraC05g005220	MAP1A
BraC09g071970	ORA59	BraC03g033480	#N/A	BraC02g038880	AT3G25970
BraC09g045000	CDF6	BraC09g073670	#N/A	BraC08g005350	#N/A
BraC07g017990	AT2G27420	BraC01g000130	SAUR13	BraC04g007050	KIPK
BraC06g039120	ESE3	BraC09g006260	AT5G61340	BraC06g008140	AT1G11510
BraC07g043150	AT1G80120	BraC05g045420	AT3G07010	BraC07g025310	#N/A
BraC09g050850	#N/A	BraC02g043470	AT5G26330	BraC10g001270	#N/A
BraC03g016300	MAPKKK14	BraC09g053460	PMR6	BraC09g003630	ICK6
BraC09g049430	#N/A	BraC03g043220	FLA7	BraC06g021650	#N/A
BraC06g014470	#N/A	BraC03g063160	GATA19	BraC10g024920	#N/A
BraC10g021350	AT5G20790	BraC02g021700	#N/A	BraC03g033050	#N/A
BraC07g028520	SARD1	BraC10g027140	AT5G13140	BraC01g004420	AT4G33640
BraC03g025840	#N/A	BraC09g003330	RAD52-2	BraC07g026900	FLZ6
BraC04g002520	LETM1	BraC03g020310	TBL34	BraC03g016710	#N/A
BraC01g013350	SAUR34	BraC10g015960	AT5G57670	BraC03g002780	GIR1
BraC03g060420	AT4G33180	BraC08g013000	#N/A	BraC09g064510	NDL3
BraC05g021210	#N/A	BraC09g046050	CSLA03	BraC01g008190	#N/A
BraC04g019550	AT2G23700	BraC05g044560	AthA2-1	BraC01g019860	FL5
BraC08g024870	#N/A	BraC08g016060	AT4G23590	BraC02g038210	NRP1
BraC06g010570	SDS	BraC03g036640	AT3G13650	BraC07g012080	CYCT1;3
BraC03g026060	TPS10	BraC06g001780	#N/A	BraC02g026260	#N/A
BraC08g023350	#N/A	BraC06g014990	SAUR53	BraC07g013080	#N/A
BraC04g014230	CDF2	BraC10g035300	EXPA9	BraC07g031020	AT1G67870
BraC04g009390	AT4G13210	BraC01g044680	AT3G11230	BraC09g003530	AtFIM2
BraC05g011460	BUBR1	BraC09g072130	AT1G05870	BraC10g000510	#N/A
BraC03g039740	#N/A	BraC02g010890	GASA10	BraC09g000860	JMJ27
BraC03g046870	AT3G51400	BraC09g070100	#N/A	BraC07g007260	AT2G04860
BraC02g009200	AT5G20790	BraC07g002520	HBI1	BraC03g001580	ATCSLA09
BraC01g002830	#N/A	BraC08g030200	CASPL2A1	BraC03g038360	AT3G17060
BraC03g009000	ROXY10	BraC02g043870	DGR2	BraC04g020490	AT2G24130
BraC09g061460	#N/A	BraC09g064680	AFR2	BraC01g027800	TET3
BraC09g069980	GSTU18	BraC03g036040	DRT100	BraC06g032260	AT5G62730
BraC03g018670	MORF6	BraC06g051270	#N/A	BraC09g002030	AT4G03610
BraC05g038570	AT3G15200	BraC04g026350	E6L1	BraC09g013730	RTNLB3
BraC05g049310	HIR2	BraC08g035140	AT1G05835	BraC10g001380	AT1G02700
BraC03g009740	AT5G20030	BraC02g000300	LAC10	BraC09g073340	#N/A
BraC08g025340	BBX13	BraC06g034980	#N/A	BraC03g047200	#N/A
BraC01g018550	AT4G27350	BraC05g005140	GATA2	BraC09g008060	BAM1
BraC01g014590	AT4G23530	BraC05g041930	#N/A	BraC03g052420	#N/A
BraC03g014950	TRY	BraC09g060790	ER	BraC09g010790	EMB2444
BraC03g025190	#N/A	BraC07g024010	ARGOS	BraC09g026360	#N/A
BraC07g009650	FAO3	BraC03g026300	#N/A	BraC05g047000	#N/A
BraC04g030250	#N/A	BraC06g046400	ASPR1	BraC07g038940	#N/A
BraC10g025210	#N/A	BraC05g044540	AT3G08490	BraC03g026350	AHL17
BraC08g028430	AHL27	BraC03g036260	AT3G13000	BraC07g028680	MAGL4
BraC08g031960	#N/A	BraC03g022200	AT2G41200	BraC01g006530	PRK7
BraC05g001660	AT2G46600	BraC05g017010	AT1G55265	BraC03g041400	#N/A
BraC10g002410	GRXS13	BraC03g005780	AT5G13100	BraC03g032610	#N/A
BraC09g020870	CYP707A3	BraC02g008640	AT5G19870	BraC03g038290	GATA17
BraC08g024030	AUXILIN-LIKE7	BraC04g003090	PAR2	BraC01g044780	DREB2B
BraC10g004340	UGT75B1	BraC07g029070	GER1	BraC09g000650	PPa5
BraC04g027650	PUB23	BraC09g054290	ROPGEF6	BraC02g008910	BETAG4
BraC08g031570	#N/A	BraC03g003160	#N/A	BraC09g013610	OTP71
BraC02g036190	AT5G47530	BraC09g050010	AT3G51930	BraC01g025290	AT3G49400
BraC03g031590	AT3G02650	BraC04g009080	AT4G13600	BraC07g040750	ACO5
BraC07g042100	mTERF17	BraC01g044540	#N/A	BraC07g015500	XCP2
BraC01g015530	#N/A	BraC03g005310	#N/A	BraC08g016680	#N/A
BraC02g047210	AT5G64850	BraC09g061510	AT2G24800	BraC06g015760	#N/A
BraC10g007120	#N/A	BraC04g000220	PLP9	BraC02g045210	SNAP33
BraC03g053110	AT4G23760	BraC08g006510	AT1G43020	BraC03g033970	ADT2
BraC08g010560	XTH30	BraC02g023580	AT1G75360	BraC07g033360	AT1G68230
BraC06g012250	AT1G16830	BraC03g018930	FEI2	BraC05g006430	EIF2
BraC01g019510	LLG3	BraC08g033980	SYP111	BraC06g007020	#N/A
BraC03g051310	AT4G21740	BraC06g043630	PRE5	BraC03g048750	#N/A
BraC07g030120	ATHB13	BraC01g010800	AT4G19380	BraC03g034680	#N/A
BraC01g045930	BPP2	BraC04g034540	AT2G47485	BraC02g008400	ASP2
BraC02g014130	BBX29	BraC02g009270	AT5G20885	BraC10g035270	NAK
BraC10g010130	#N/A	BraC09g071070	ATMPK13	BraC09g004940	NSUN5
BraC10g018860	RIP5	BraC02g015160	SPCH	BraC06g039270	PLDALPHA3
BraC09g056120	#N/A	BraC01g043640	AT3G12710	BraC03g041390	#N/A
BraC09g061640	AFR	BraC07g039110	AT1G75550	BraC10g027570	AT5G12320
BraC07g029510	AT1G71695	BraC03g012970	#N/A	BraC09g072320	AT1G05310
BraC07g021510	AT3G54000	BraC07g009320	XTH16	BraC07g037650	AT1G73630
BraC09g002180	#N/A	BraC05g014990	FAD3	BraC09g038490	XLG3
BraC01g038480	PUB29	BraC07g013650	GALT4	BraC10g017130	MSI1
BraC08g015670	ORP2A	BraC05g005020	HB4	BraC06g009970	#N/A
BraC08g016240	CAT2	BraC10g025980	MYB66	BraC05g001380	PAE3
BraC07g024580	PUB36	BraC03g036100	NANA	BraC06g003790	HHO6
BraC03g007250	#N/A	BraC08g021150	PLL19	BraC03g007090	#N/A
BraC02g004120	GulLO3	BraC01g031840	#N/A	BraC07g042440	AT1G79640
BraC04g022330	OTU1	BraC07g033540	AT1G68470	BraC10g010320	HSP23.5
BraC01g019540	AT4G28290	BraC10g025740	BNQ2	BraC03g038190	TCTP1
BraC06g020410	PEX11B	BraC03g005560	#N/A	BraC03g068230	AT1G62050
BraC05g011070	WAVE1	BraC07g039290	TUB1	BraC08g019320	AT4G30060
BraC03g011130	SEN2	BraC10g029160	AtEPFL1	BraC08g032640	MAGL1
BraC06g005650	PPCK1	BraC02g046060	#N/A	BraC05g045220	AT3G07270
BraC05g020020	#N/A	BraC02g046600	#N/A	BraC10g018200	AT5G59500
BraC08g034560	AT1G07440	BraC02g038930	AT3G26050	BraC03g048790	AT4G17260
BraC06g039520	TCX7	BraC06g036820	CYCB2;1	BraC04g010550	#N/A
BraC07g009680	RIC5	BraC10g003860	#N/A	BraC02g022760	AT1G73650
BraC07g034830	#N/A	BraC05g003230	BZIP34	BraC05g008880	MAT3
BraC01g043680	emb2742	BraC01g002340	AT4G36230	BraC07g003410	AT2G17710
BraC09g036120	AT1G33350	BraC09g009700	AT2G15440	BraC06g016930	AT3G49730
BraC10g025650	AT5G15300	BraC02g004620	WSD7	BraC06g037840	TUB8
BraC10g010710	GA20OX2	BraC05g030940	CWLP	BraC03g012230	AT5G58110
BraC05g011310	DRM2	BraC04g032470	AT2G43255	BraC03g019290	#N/A
BraC06g037430	#N/A	BraC03g068490	#N/A	BraC04g026910	EDA3
BraC06g033330	#N/A	BraC03g040590	AT3G20898	BraC06g001930	HSP26.5
BraC02g044060	#N/A	BraC01g047660	AT3G05190	BraC03g035120	GYRA
BraC08g018420	#N/A	BraC05g049020	AT3G02125	BraC04g000430	#N/A
BraC07g021780	DJ1F	BraC02g044650	PAE9	BraC03g031030	AT3G01570
BraC08g012810	UMAMIT8	BraC10g035430	AT5G01950	BraC05g005770	CPFTSY
BraC03g028470	SAUR35	BraC10g025510	BCCP2	BraC02g043580	HIPP02
BraC09g068900	ATBETAFRUCT4	BraC08g010750	#N/A	BraC03g051010	AT4G21110
BraC10g025970	AO	BraC05g030320	AT3G22540	BraC09g048110	AT3G49970
BraC07g014200	AT1G23110	BraC07g018620	UXT1	BraC09g012450	AT1G63420
BraC07g006790	#N/A	BraC01g003500	#N/A	BraC03g034630	MEF12
BraC01g016060	#N/A	BraC09g048070	AT3G49950	BraC03g019770	AT2G37400
BraC01g000040	EXLA2	BraC01g048740	AT3G03130	BraC09g006250	AT5G61330
BraC01g029660	#N/A	BraC06g004630	AT1G48200	BraC06g031050	AT5G61800
BraC04g008790	#N/A	BraC09g024070	MAD2	BraC04g016260	BEL1
BraC09g073990	AT1G01500	BraC03g033580	AT3G06890	BraC01g007540	HMA2
BraC09g046300	AT1G23220	BraC02g042130	AT5G48900	BraC06g013970	XXT4
BraC01g005780	PII1	BraC05g049620	#N/A	BraC10g031860	AT5G06570
BraC09g067660	#N/A	BraC09g053390	AT3G54880	BraC07g019210	#N/A
BraC03g019630	#N/A	BraC05g008490	MAKR3	BraC08g035520	SDI2
BraC05g011430	RID4	BraC09g062310	#N/A	BraC02g034080	DUR3
BraC06g007610	AT1G10850	BraC02g003230	#N/A	BraC03g025600	AT2G27610
BraC02g018600	AT1G67820	BraC09g051810	#N/A	BraC04g018130	AT2G22030
BraC09g006640	AT5G62280	BraC04g025710	GH9B8	BraC01g002910	PIRL4
BraC10g024120	GAD	BraC09g018190	AT1G56680	BraC09g063120	AT2G22070
BraC07g023030	SPL15	BraC02g039300	AT3G26700	BraC02g022330	AT1G73090
BraC03g041920	PRP	BraC09g051840	AT3G53190	BraC08g033250	PUR2
BraC07g022870	ADSS	BraC03g011750	LTP4	BraC03g017630	RLP24
BraC02g018030	MDN1	BraC05g035880	WOX1	BraC01g001100	AT4G37920
BraC07g023160	PDCB5	BraC06g043050	BR6OX2	BraC06g011730	Hsp70b
BraC03g012090	AT5G58390	BraC07g031100	AT1G67750	BraC01g042650	CREF3
BraC07g033720	HHO2	BraC09g051530	#N/A	BraC08g021010	AT4G25300
BraC07g025300	GRXS6	BraC02g033330	AT5G44020	BraC07g026960	AT1G77770
BraC09g051450	BIC1	BraC08g032070	AT1G12070	BraC09g045610	ARL1
BraC09g028490	#N/A	BraC05g046230	#N/A	BraC05g019190	4CL1
BraC07g040940	NIA1	BraC02g009760	OFP10	BraC05g031220	APO4
BraC09g009520	#N/A	BraC10g021360	AT5G20740	BraC02g021490	AT1G71970
BraC07g028450	SS3	BraC09g072540	AT1G04680	BraC09g015950	ATRPAC42
BraC09g026580	#N/A	BraC01g023990	AT3G51230	BraC06g035010	HB25
BraC05g009600	WDL4	BraC03g062650	CYCB2;2	BraC01g040570	#N/A
BraC03g010220	AT5G20885	BraC09g063980	AT2G20835	BraC06g037110	AT2G17320
BraC10g004990	AT1G06270	BraC07g003620	ALMT6	BraC01g048320	GDH3
BraC09g052420	EVR1	BraC02g022110	AT1G72730	BraC10g034620	LAC11
BraC03g019240	PXC1	BraC06g010280	HB31	BraC01g033550	MSH7
BraC05g038290	AT3G15430	BraC08g004830	AT1G48330	BraC06g022770	AT3G44010
BraC03g033120	#N/A	BraC09g069150	AT1G11850	BraC01g021230	AT4G16490
BraC09g008550	AT5G67050	BraC04g017490	PRP2	BraC02g005310	TT4
BraC03g013280	GAMT2	BraC01g004290	CER4	BraC05g009160	AT2G36540
BraC09g003790	BXL1	BraC09g009220	AT2G10940	BraC01g014120	#N/A
BraC01g008550	AT4G28940	BraC08g027170	#N/A	BraC06g013110	HDG12
BraC02g047200	ABCF5	BraC02g041920	DIR1	BraC02g003350	HIT4
BraC03g041870	#N/A	BraC06g009290	ELP	BraC03g035360	AT3G11230
BraC10g028610	GRC3	BraC05g047390	LTL1	BraC08g024860	#N/A
BraC09g055440	UMAMIT10	BraC02g036160	PME5	BraC05g045970	AT3G06200
BraC03g026070	#N/A	BraC06g048190	PME5	BraC03g028120	AT4G11380
BraC02g023780	BBX21	BraC10g030670	E13L3	BraC09g007120	PAP29
BraC10g033810	ZAT6	BraC02g018170	AT1G67270	BraC09g013590	#N/A
BraC03g062170	CAT2	BraC08g028670	#N/A	BraC06g016680	PTAC6
BraC06g050040	POLH	BraC03g031680	SKOR	BraC02g005440	IMD1
BraC02g047040	XND1	BraC03g040200	CYP705A15	BraC09g060190	AT3G62820
BraC05g030590	#N/A	BraC10g009740	#N/A	BraC08g011600	PPD2
BraC03g038890	#N/A	BraC09g008290	LBD37	BraC10g030930	LAC13
BraC10g016750	CER3	BraC03g033390	AGL91	BraC07g040620	AT1G77170
BraC09g008970	AT5G66440	BraC05g010640	AT2G34610	BraC09g073760	PPa1
BraC01g007410	ATR2	BraC04g009140	ADR	BraC04g024310	AT2G30930
BraC07g023910	#N/A	BraC10g025920	AT5G14860	BraC03g042020	EDA6
BraC09g046070	AT1G23450	BraC05g026740	#N/A	BraC02g006270	AT5G15640
BraC06g015310	AT1G20300	BraC02g044270	VSP2	BraC04g015820	AT5G41030
BraC09g012640	#N/A	BraC03g015860	AT5G51160	BraC03g032550	#N/A
BraC02g012870	AT5G56960	BraC04g012310	#N/A	BraC10g002020	#N/A
BraC10g025720	AT5G15190	BraC03g057580	PIRL7	BraC08g010500	MEF35
BraC07g036060	AT1G71420	BraC03g035970	#N/A	BraC10g025560	DND1
BraC05g047330	GAPC1	BraC10g001830	#N/A	BraC04g024780	SAD2
BraC08g035300	CVP2	BraC02g042430	#N/A	BraC06g007350	#N/A
BraC08g000360	SERAT2;1	BraC04g010650	#N/A	BraC02g014120	PBP1
BraC04g029500	WTF9	BraC03g012920	AT5G56880	BraC04g025440	AT2G32520
BraC04g027830	#N/A	BraC09g051460	#N/A	BraC01g005890	MICU
BraC05g001260	ABCB4	BraC10g004090	AT1G05310	BraC09g048330	AT3G50350
BraC06g050120	GALS2	BraC02g022420	TIP3;1	BraC04g005330	EXO70H1
BraC09g010710	HB24	BraC06g051280	AT5G42930	BraC09g021020	MOB1-like
BraC04g012490	AT5G37530	BraC05g037980	#N/A	BraC03g027770	#N/A
BraC08g007530	AT4G12870	BraC01g021260	#N/A	BraC02g006310	AT5G15700
BraC08g012500	#N/A	BraC06g040730	AT5G27230	BraC02g002940	ATAF2
BraC08g028570	NLP4	BraC05g009970	AT2G35380	BraC05g005550	AT2G45460
BraC03g054060	AT4G25290	BraC01g035980	#N/A	BraC03g010260	AT5G20970
BraC10g004470	AT1G05675	BraC04g021860	#N/A	BraC06g051020	SPL2
BraC02g043190	CBP60G	BraC01g016410	AT4G25300	BraC06g011220	PCP1
BraC03g025170	AT2G28605	BraC07g017860	#N/A	BraC07g031640	YSL7
BraC03g000880	CYCD7;1	BraC04g010750	#N/A	BraC01g014110	#N/A
BraC06g008050	AT1G11410	BraC09g007420	AT5G63900	BraC02g008110	AILP1
BraC01g035140	CML11	BraC02g004740	ABAP1	BraC06g050090	AT5G44720
BraC08g026310	OTP90	BraC04g005820	FBL17	BraC02g040950	AT3G29280
BraC05g042220	MEF10	BraC05g036350	SSLEA	BraC03g061890	CIF2
BraC09g018860	IPK1	BraC10g032390	AT5G06060	BraC08g021270	cpHsc70-1
BraC07g032050	AT1G66330	BraC09g021280	#N/A	BraC03g038060	AT3G16330
BraC04g013360	#N/A	BraC04g028890	AT2G37960	BraC04g016340	PIAL2
BraC09g011940	#N/A	BraC05g004150	AT2G43730	BraC09g026740	TUF
BraC02g001980	GIR1	BraC05g019100	#N/A	BraC04g025800	AT2G33180
BraC06g010090	AT1G14300	BraC10g002900	AT1G04470	BraC02g010340	AT5G60710
BraC01g044890	DAFL1	BraC01g005550	KT5	BraC05g041530	emb2738
BraC09g057690	#N/A	BraC07g039940	ATL8	BraC05g002470	SIB2
BraC09g040530	nMAT1	BraC06g015330	#N/A	BraC07g033780	PHO1;H1
BraC10g022040	AT5G19850	BraC10g009750	#N/A	BraC10g002570	TOM22-I
BraC09g047000	#N/A	BraC05g007710	#N/A	BraC09g046640	AT1G22830
BraC07g029350	GNAT10	BraC05g015800	#N/A	BraC09g063520	AT2G21440
BraC09g008640	NRG1.3	BraC01g015280	GRF8	BraC06g005670	PS1
BraC03g030040	AT4G01870	BraC01g015830	PCH2	BraC04g023180	MTPB1
BraC05g046520	TOPP9	BraC10g022540	AT5G19100	BraC01g005440	AT4G32605
BraC09g012420	#N/A	BraC02g040790	AT3G29034	BraC05g020880	#N/A
BraC04g019990	ALDH11A3	BraC07g027830	#N/A	BraC09g022380	#N/A
BraC02g009780	SIED1	BraC09g064050	AT2G20670	BraC07g037490	SUS6
BraC03g046900	FER	BraC02g007910	CHR17	BraC09g007240	AT5G63490
BraC09g024580	NDB2	BraC09g069520	EMB3103	BraC07g030440	MGP3
BraC08g032510	#N/A	BraC05g010300	#N/A	BraC09g059620	GLP10
BraC05g009420	AT2G36220	BraC05g046150	FAF4	BraC05g043850	PLL3
BraC02g017570	GSR2	BraC06g044440	AT3G27640	BraC03g048850	AT4G17440
BraC08g020220	MTM1	BraC01g033240	#N/A	BraC02g006670	MBS2
BraC09g040210	AT1G30320	BraC06g040840	CYSD2	BraC01g013970	ESP
BraC09g007500	RPS28	BraC07g012260	RIC2	BraC07g041160	AT1G78040
BraC01g043130	AT3G13226	BraC03g032830	AT3G05610	BraC07g004410	AT2G16750
BraC03g024950	AT2G47850	BraC05g046300	AGL45	BraC04g003860	AT3G57360
BraC10g026750	RRL	BraC03g014000	AT5G54970	BraC05g035390	ATSYTF
BraC04g000690	AT3G62550	BraC06g041830	ATSDI1	BraC03g053230	CSLG3
BraC05g001420	PAP14	BraC10g028880	AT5G10625	BraC02g034300	#N/A
BraC09g026500	AT4G11400	BraC06g031240	AGD1	BraC04g028550	AT2G37500
BraC07g005620	#N/A	BraC10g004300	chr31	BraC07g002040	DGK3
BraC01g016390	OTP70	BraC05g016220	CIPK4	BraC06g047170	#N/A
BraC09g005580	SIGE	BraC03g037880	AT3G15980	BraC07g017210	AT5G66710
BraC02g021800	PSY1R	BraC01g011830	CML42	BraC10g002880	AT1G04430
BraC05g011100	MEE18	BraC08g030700	AT1G15415	BraC09g026580	#N/A
BraC05g008660	AT2G37100	BraC09g047430	#N/A	BraC08g033830	NF-YC9
BraC03g023880	ZAT4	BraC10g016800	SVL4	BraC09g017000	AT1G58390
BraC10g033340	AT5G04860	BraC07g015460	AHL27	BraC03g010450	AT5G22050
BraC08g021540	AT4G35690	BraC04g010640	#N/A	BraC01g042020	#N/A
BraC08g024910	#N/A	BraC03g056410	AT4G28310	BraC02g045650	#N/A
BraC05g011640	RD20	BraC07g034340	AT1G69480	BraC06g001040	MAP3KA
BraC03g018320	AT2G34357	BraC06g024680	#N/A	BraC05g010270	COD1
BraC01g000160	AT4G38890	BraC09g054930	AT3G56060	BraC02g036190	AT5G47530
BraC07g014260	AT1G23040	BraC03g009640	#N/A	BraC10g030260	AT5G08480
BraC01g016200	FSD1	BraC10g027490	DDP3	BraC08g006510	AT1G43020
BraC05g046900	GID1A	BraC06g038660	LSU4	BraC01g043820	CYSB
BraC10g028400	HY5	BraC01g004940	ATH1	BraC03g018170	#N/A
BraC06g003470	AT1G50000	BraC07g015780	AT1G20290	BraC03g045250	RUG3
BraC01g038090	RBP47B	BraC08g000330	#N/A	BraC03g042900	#N/A
BraC02g041660	MET18	BraC09g020160	#N/A	BraC02g013360	CBL2
BraC05g010100	MORF6	BraC09g007360	KPL	BraC10g031040	IQD24
BraC09g004210	AT5G27290	BraC04g030610	PYL6	BraC06g042560	AT5G48240
BraC04g005180	ABCB20	BraC02g041910	AT5G48480	BraC01g010350	AT4G18840
BraC10g008520	DCC1	BraC09g030470	#N/A	BraC03g021970	AT2G40720
BraC01g035440	EBP2	BraC07g036720	#N/A	BraC01g007930	#N/A
BraC02g036270	NF-YB2	BraC03g009090	#N/A	BraC05g002980	AT2G41950
BraC09g059370	VPS30	BraC07g021230	LOG4	BraC02g004290	NDL2
BraC03g041600	EBP2	BraC07g010380	#N/A	BraC04g010370	#N/A
BraC06g038510	DMR6	BraC09g030530	#N/A	BraC08g030210	GSTU24
BraC03g000710	AT5G01260	BraC10g021820	#N/A	BraC06g029210	#N/A
BraC07g026540	AT1G78995	BraC06g034410	ABR1	BraC01g041800	MPK19
BraC08g008900	OHP2	BraC02g011290	#N/A	BraC05g030590	#N/A
BraC05g030220	EBP2	BraC05g007280	#N/A	BraC02g038800	#N/A
BraC09g011340	AT2G19730	BraC07g042740	DRS1	BraC04g008730	#N/A
BraC03g057400	#N/A	BraC05g011320	SPL3	BraC09g009960	AT2G16660
BraC02g027930	PPa5	BraC06g015750	AT1G20720	BraC03g039100	ACT2
BraC07g035630	MLP28	BraC07g007920	#N/A	BraC01g034950	WDL3
BraC10g033140	AT5G05090	BraC01g016310	AT4G25225	BraC07g026720	GSTU23
BraC09g069020	AT1G12020	BraC03g022090	PI4K GAMMA 1	BraC02g003560	AT5G10460
BraC03g030890	AT3G01790	BraC02g012900	BGAL4	BraC07g032160	AT1G66510
BraC09g046960	#N/A	BraC06g039830	AT5G26200	BraC03g013070	PRF3
BraC10g001650	SPI	BraC05g040070	AT3G13650	BraC03g025190	#N/A
BraC03g033640	NSN1	BraC05g019130	DOF1	BraC06g033640	#N/A
BraC06g006330	PHYA	BraC01g010100	AT4G18596	BraC09g010370	#N/A
BraC02g004480	PDE149	BraC07g031330	EMB2813	BraC07g039490	CPK29
BraC01g049080	AT3G02690	BraC01g043410	SMP1	BraC09g051720	AT3G52990
BraC08g024580	AT1G29380	BraC10g018790	AT5G60150	BraC05g011780	HSP60-2
BraC09g049590	AT3G51510	BraC03g017150	RABA5d	BraC03g054940	CSN6B
BraC10g018970	#N/A	BraC05g032530	AT3G20620	BraC06g016340	#N/A
BraC02g010610	EXOVL	BraC06g039230	AT5G25330	BraC06g036760	AT2G17710
BraC06g029540	#N/A	BraC10g008660	WR3	BraC06g016560	AT1G21520
BraC03g019700	RPPR5	BraC01g003560	#N/A	BraC08g033020	GRP23
BraC06g015490	#N/A	BraC06g012890	AT1G17540	BraC08g028830	AT1G19960
BraC10g023690	AT5G17780	BraC01g019560	AT4G28310	BraC01g043080	WIP3
BraC08g023200	#N/A	BraC06g032250	AtNITR2;1	BraC05g005540	DHDPS2
BraC02g030700	#N/A	BraC03g057630	AT4G29905	BraC03g069030	MLO6
BraC08g029750	EF-1alpha	BraC04g010600	#N/A	BraC05g047410	EMB2458
BraC05g046370	AIF1	BraC01g003440	SAUR49	BraC01g011420	PP2-A1
BraC05g043460	RABE1e	BraC03g026040	FLA3	BraC04g026070	GLTP1
BraC07g040540	AT1G77090	BraC02g007900	ROXY10	BraC10g007800	AT1G43980
BraC03g030970	RGLG1	BraC07g011350	AT1G29270	BraC04g029060	FAC1
BraC06g000230	AHG2	BraC09g003140	AFP3	BraC03g027500	RH39
BraC05g042970	AT3G10530	BraC09g008690	AT5G66840	BraC03g013150	#N/A
BraC10g023520	TRP1	BraC05g020700	#N/A	BraC09g056910	AT3G58520
BraC06g037730	RPS11-BETA	BraC09g025870	AT4G12070	BraC02g028740	AT4G05150
BraC07g020050	EMB3012	BraC06g006730	PUP16	BraC06g044650	PLL18
BraC09g053770	PUR5	BraC07g007870	CDC45	BraC02g005180	AT5G13720
BraC01g032260	RPPR4	BraC01g009680	#N/A	BraC02g027250	AT1G80150
BraC05g011390	AT2G33735	BraC02g035030	#N/A	BraC01g042110	AT3G01430
BraC06g044430	LBD25	BraC01g019060	VPS26B	BraC02g007520	ATMS1
BraC06g045310	PHT2;1	BraC09g018360	AT1G54890	BraC01g014750	AT4G23670
BraC01g042070	HB-1	BraC03g046080	AT3G49790	BraC02g009330	AT5G20940
BraC02g030710	#N/A	BraC03g010850	F8H	BraC08g011970	BAM5
BraC06g021000	TOPP5	BraC02g018830	BPC3	BraC02g028050	AT4G02210
BraC09g055670	AT3G56870	BraC10g019330	#N/A	BraC09g060270	APG3
BraC06g002290	#N/A	BraC06g002540	#N/A	BraC09g038640	ACBP6
BraC05g001860	SPA1	BraC09g057820	AT3G59880	BraC03g021640	SMXL8
BraC03g045110	AT5G23110	BraC03g025040	AT2G29260	BraC04g027980	#N/A
BraC08g016530	GATA3	BraC10g030770	XXT3	BraC01g001880	UIF1
BraC03g027690	#N/A	BraC07g000170	AT2G20670	BraC08g020600	AT4G26810
BraC03g018010	AT2G33435	BraC03g001320	#N/A	BraC07g010760	NRPA2
BraC03g043380	NUP133	BraC03g011090	#N/A	BraC05g000690	AT2G47680
BraC03g005500	AT5G12310	BraC10g010970	AT5G52220	BraC03g033590	AT3G06920
BraC06g000050	#N/A	BraC09g057550	SYN3	BraC03g011400	HSP18.2
BraC10g000250	BSK4	BraC07g027710	SAUR51	BraC10g030220	AT5G08510
BraC09g069630	PIP5K7	BraC10g032550	#N/A	BraC09g049870	AT3G51760
BraC01g007140	GGP1	BraC07g011960	LTPG1	BraC05g046890	AT3G05130
BraC04g021330	IQM4	BraC07g038910	RL6	BraC01g010250	DOT4
BraC09g021120	AT5G45775	BraC09g051200	#N/A	BraC01g020640	AT4G16610
BraC03g034480	BRF2	BraC04g028700	FHY1	BraC02g004270	AT5G11750
BraC03g031640	IPP2	BraC03g023560	KMD3	BraC07g004600	ASE1
BraC02g027390	#N/A	BraC07g038820	AT1G75150	BraC09g065290	#N/A
BraC01g041310	atBRX1-1	BraC03g066200	#N/A	BraC01g018150	VPS22
BraC02g043420	NSUN5	BraC03g006320	CARAB-AK-LYS	BraC04g016390	#N/A
BraC04g004830	SBPASE	BraC01g000150	ASE3	BraC02g028020	MOS6
BraC06g040790	AT5G27950	BraC06g046800	PP2-B5	BraC10g029660	PMDH2
BraC02g030150	AT4G10430	BraC07g020250	CLC-A	BraC04g013060	AT5G38300
BraC03g042660	#N/A	BraC01g017890	#N/A	BraC04g019010	PSK2
BraC07g032860	AT1G67660	BraC05g002440	AT2G41150	BraC07g042100	mTERF17
BraC07g043010	NAA15	BraC02g042370	TBL4	BraC01g049580	MYB57
BraC09g034950	OHP2	BraC03g059240	POLAR	BraC09g026320	AtPyrP2
BraC09g017710	#N/A	BraC07g020610	POLA3	BraC09g061430	#N/A
BraC05g006280	CZF1	BraC09g062490	#N/A	BraC03g048540	HSP70
BraC09g055730	#N/A	BraC02g037450	NPF8.4	BraC01g040410	#N/A
BraC06g040430	AtHIGD2	BraC10g000600	#N/A	BraC10g013170	ATK3
BraC05g039230	GSL04	BraC07g042320	AT1G79480	BraC04g003070	PME61
BraC06g008100	NRPB10	BraC09g004890	GGCT2;1	BraC08g026040	AT1G24530
BraC05g048210	HRU1	BraC01g011620	CYP71A28	BraC09g058280	EDA14
BraC04g026360	AT2G33855	BraC09g022460	MYBH	BraC08g018580	DCAF1
BraC01g037570	AT3G19900	BraC09g006240	AT5G61240	BraC05g003930	AT2G42920
BraC06g044750	PGAP1	BraC09g005120	YUC6	BraC02g019250	AT1G68585
BraC01g003040	GLUR2	BraC06g040680	SFP1	BraC07g038030	AT1G74055
BraC10g027910	DAPDC2	BraC06g038910	GDU5	BraC04g021990	FD3
BraC06g038730	SHBY	BraC05g046140	NP3	BraC10g033740	#N/A
BraC01g022850	AT4G15020	BraC08g013630	WRKY28	BraC03g054340	AT4G25580
BraC08g019620	#N/A	BraC04g024320	AT2G30933	BraC09g037890	AT1G32260
BraC01g016740	FIB2	BraC05g002190	AT2G40600	BraC01g035660	PMH1
BraC08g017480	EIF3K	BraC07g016630	EB1C	BraC01g011690	CTPS4
BraC06g048280	HB17	BraC03g038740	AT3G17710	BraC07g000100	EXPB1
BraC04g014520	EngA-2	BraC03g022370	CKX1	BraC08g022120	TCU1
BraC05g029150	AT-IE	BraC01g018950	AT4G27652	BraC04g009830	AT4G12740
BraC03g002350	EDR4	BraC01g004190	AT4G33960	BraC05g016660	PGN
BraC03g005200	DAPDC2	BraC01g014840	CRF2	BraC09g005350	AT5G24890
BraC03g056530	AT4G28480	BraC03g009070	RUK	BraC04g026550	WDR55
BraC10g020970	#N/A	BraC08g023800	AT4G14310	BraC03g043110	#N/A
BraC08g030560	AT1G15930	BraC09g025490	ORC1B	BraC07g031730	TPX2
BraC05g048890	BIG	BraC07g043230	ISTL8	BraC03g000630	RSR4
BraC07g008930	AT3G24190	BraC06g032240	AT5G62710	BraC10g035460	AT5G02050
BraC09g073210	SPI	BraC05g035400	AT3G18310	BraC09g063830	#N/A
BraC01g015820	AT4G24700	BraC02g042230	AT5G49110	BraC08g022060	BLH2
BraC05g000830	NDT1	BraC06g006490	AT1G09740	BraC09g044550	PBL4
BraC05g007870	AUX1	BraC04g029570	PIC30	BraC05g021150	#N/A
BraC05g037070	TOC120	BraC05g002210	EXPA8	BraC03g018970	WDL4
BraC03g013040	AT5G56790	BraC04g021580	#N/A	BraC04g008360	AT4G14270
BraC02g016650	MAB1	BraC05g032410	AT3G20730	BraC07g035390	AT1G70550
BraC09g010230	EMB2763	BraC02g006080	AT5G15220	BraC06g011660	PDS5E
BraC01g015210	AT4G24090	BraC07g041290	TRM112a	BraC09g054130	AT3G55470
BraC06g033930	DiT2.2	BraC04g023990	#N/A	BraC02g007270	RCP1
BraC02g000390	AT5G02080	BraC09g060910	PYL2	BraC02g026590	AT1G80550
BraC05g021070	ATPI4K ALPHA	BraC07g038430	GSTU10	BraC04g031300	EEL
BraC10g026700	ABO1	BraC05g034680	AT3G19030	BraC08g034370	#N/A
BraC02g039960	SDH2-1	BraC08g019080	IDF1	BraC07g004400	MSI2
BraC02g005120	SVR3	BraC09g062150	AT2G23755	BraC06g001760	AT1G52770
BraC01g017030	NFU3	BraC05g004230	#N/A	BraC08g023290	AT4G39160
BraC10g024520	TOZ	BraC04g005840	HTA11	BraC06g050730	OPNR
BraC10g017190	NADP-MDH	BraC10g027510	ANNAT8	BraC05g020430	#N/A
BraC06g015270	AT1G20225	BraC05g016770	CSLE1	BraC01g042130	#N/A
BraC09g005670	AT5G23920	BraC02g018060	STUbL2	BraC08g009410	#N/A
BraC05g037120	AT3G16560	BraC01g029380	#N/A	BraC09g074170	GEN1
BraC07g039600	AT1G76110	BraC09g004500	RAH1	BraC05g006630	CYT1
BraC07g007110	AT2G05310	BraC10g003230	SDI2	BraC09g029450	#N/A
BraC05g028810	AT1G32160	BraC03g067900	#N/A	BraC07g023590	#N/A
BraC06g031600	GT18	BraC05g011470	ASR3	BraC03g052610	AT4G23470
BraC09g057370	AT3G59300	BraC08g019800	GrxC5	BraC06g015300	AT1G20270
BraC01g004660	ADR1-L1	BraC01g026680	PRXCA	BraC02g033800	#N/A
BraC01g044750	VFP3	BraC06g007470	DEG17	BraC06g000360	#N/A
BraC08g024500	AT1G29530	BraC06g042400	AT5G48480	BraC03g051420	#N/A
BraC09g014450	AT1G62780	BraC09g066160	AT1G16500	BraC06g023970	#N/A
BraC04g029890	#N/A	BraC08g030480	CYCB3;1	BraC10g032660	AT5G05790
BraC04g000040	CCD1	BraC04g023340	AT2G29660	BraC03g036020	AT3G12590
BraC06g037100	AT2G17350	BraC01g015030	#N/A	BraC02g017530	MMD1
BraC05g031210	#N/A	BraC06g004330	AT1G48610	BraC04g002300	#N/A
BraC02g036460	APG2	BraC07g037620	#N/A	BraC10g018960	#N/A
BraC07g032950	#N/A	BraC09g038630	FRL2	BraC02g022350	ATI3C
BraC10g022090	AT5G19760	BraC03g043120	AT2G04495	BraC07g017710	AT2G26790
BraC03g020930	#N/A	BraC09g008990	GATA5	BraC04g007550	FLA15
BraC07g025380	APG1	BraC06g042960	AT3G30460	BraC04g003610	bHLH60
BraC02g043180	AtDiL9-6	BraC06g036280	HBI1	BraC09g054870	ESK1
BraC08g015780	#N/A	BraC03g038730	GLN1.3	BraC04g010890	#N/A
BraC02g029800	#N/A	BraC01g020260	AT4G16980	BraC09g020260	#N/A
BraC03g037450	AT3G15090	BraC09g069560	PERK11	BraC04g029830	AT2G39580
BraC06g038300	MIP2	BraC06g016650	AT1G21560	BraC01g016040	ATGP4
BraC10g002970	TPR4	BraC05g048150	#N/A	BraC03g055190	AT4G26950
BraC08g018860	AT4G30780	BraC09g065850	AT1G17080	BraC06g041490	PGF16
BraC09g046620	AT1G22850	BraC07g001230	EER5	BraC04g016440	#N/A
BraC05g016900	ZKT	BraC09g000580	AT4G01570	BraC05g045800	AT3G06410
BraC02g006440	AT5G15910	BraC06g043530	#N/A	BraC03g018810	CSLA07
BraC10g014610	#N/A	BraC03g004220	AT5G09760	BraC06g015580	AT1G20550
BraC08g005740	TLP6	BraC04g029360	AT2G38820	BraC10g002230	POR C
BraC02g033080	PnsB5	BraC08g024080	AT1G30250	BraC06g040100	AT5G26600
BraC03g007360	AT5G16110	BraC07g010580	#N/A	BraC06g036120	AT2G18680
BraC07g004890	PDV2	BraC08g021770	VDOF1	BraC03g024620	ZAT
BraC03g031330	PTF1	BraC08g015540	#N/A	BraC08g032860	Pol{lambda}
BraC07g023700	#N/A	BraC10g013050	AT5G54585	BraC08g017220	#N/A
BraC03g022410	NTRC	BraC10g030110	PDE340	BraC07g033100	#N/A
BraC07g036110	PSB33	BraC09g047010	#N/A	BraC04g022720	HTB3
BraC01g040920	#N/A	BraC09g028070	#N/A	BraC06g043890	ABCB22
BraC03g003810	LIP1	BraC09g040300	AT1G30260	BraC02g031890	AT5G42450
BraC08g027620	#N/A	BraC06g035210	SCAP1	BraC09g000170	AT4G02220
BraC09g044490	ICME-LIKE1	BraC05g007400	AT2G38640	BraC10g010960	GB1
BraC01g018930	#N/A	BraC10g013330	AT5G54850	BraC01g011820	AT4G20770
BraC02g021410	ENOR3L4	BraC03g063600	HSF4	BraC03g028340	BAT5
BraC08g021710	BTI1	BraC10g013310	SGP1	BraC08g028340	#N/A
BraC08g032950	AT1G10350	BraC06g046650	#N/A	BraC06g005800	PIAL1
BraC01g010220	CIPK12	BraC07g005290	NIR1	BraC04g020460	#N/A
BraC09g059220	SLD1	BraC05g028210	LOL1	BraC10g020540	RIN1
BraC09g005440	AT5G24460	BraC01g003520	ASE2	BraC06g028940	AT3G47070
BraC01g041540	AT3G15115	BraC01g021330	CASPL2B1	BraC06g006950	PP2-A10
BraC08g027380	ARF1	BraC05g038970	#N/A	BraC03g031590	AT3G02650
BraC10g017110	PHOT2	BraC09g053030	SRS6	BraC05g005170	EXPB4
BraC01g013890	PGR5-LIKE A	BraC01g048240	AT3G03980	BraC02g011050	HSP18.2
BraC02g004980	#N/A	BraC08g020780	AT4G26055	BraC03g027080	SAH7
BraC05g003380	PP2A-3	BraC10g017340	AT5G58490	BraC08g032600	BFN1
BraC09g011460	HXK2	BraC10g018230	SRR1	BraC08g032850	XTH33
BraC09g013150	NLP6	BraC07g022160	UGT76F1	BraC09g000560	AT4G01600
BraC06g042840	#N/A	BraC01g030850	AT1G59850	BraC07g027000	UFM1
BraC09g063410	AT2G21560	BraC05g011690	AT2G33320	BraC03g008230	AT5G17270
BraC02g015200	FTSH11	BraC05g018370	AT1G52565	BraC02g017760	#N/A
BraC06g012450	SPS2	BraC01g001650	RAP2.10	BraC06g006920	#N/A
BraC10g005980	AT1G07440	BraC06g037090	#N/A	BraC05g006820	AT2G39560
BraC10g033110	AT5G05140	BraC03g054670	#N/A	BraC06g029690	#N/A
BraC10g033280	KCS19	BraC02g040910	AT3G29240	BraC02g029240	GAE5
BraC02g017460	cICDH	BraC09g070120	LRR XI-23	BraC08g026310	OTP90
BraC03g049520	KCO6	BraC02g035080	#N/A	BraC07g041620	MSL6
BraC04g032170	AGAP1	BraC01g043000	SCL30A	BraC03g008490	VAR3
BraC09g063810	AVI2	BraC02g023350	BOR5	BraC10g012020	#N/A
BraC01g041420	AT3G15350	BraC03g011160	TMO6	BraC10g022630	AT5G19060
BraC07g032920	#N/A	BraC05g047460	AT3G04450	BraC04g024460	#N/A
BraC03g020710	AT2G38780	BraC07g033820	ABS5	BraC05g036120	AT3G17770
BraC05g035940	DAC	BraC02g026780	AT1G80640	BraC02g022050	ELF4-L2
BraC09g000950	ADNT1	BraC08g005890	RAP2.1	BraC05g043790	EXO70H4
BraC10g022500	ECR1	BraC10g028180	MYB3R-4	BraC04g015280	#N/A
BraC04g027510	AT2G35810	BraC10g001480	NLA	BraC10g000340	AT1G01640
BraC03g047850	AT4G15840	BraC04g034050	AT2G46000	BraC02g009070	#N/A
BraC03g024260	PEX11D	BraC08g013050	AT4G17070	BraC06g006970	#N/A
BraC04g004360	AT3G56590	BraC05g011130	TBL37	BraC05g030200	YS1
BraC01g031400	AT1G60010	BraC06g036190	#N/A	BraC07g031420	CDI
BraC03g003240	BON2	BraC05g009130	AT2G36630	BraC01g040330	PPR4
BraC05g001400	AT2G46915	BraC01g007170	AT4G30500	BraC02g047920	#N/A
BraC01g009940	CHLI1	BraC07g030850	IDD14	BraC01g022690	AT4G14370
BraC03g029390	AT4G02920	BraC07g001660	#N/A	BraC03g004180	MTHSC70-2
BraC02g036250	AT5G47620	BraC06g043500	#N/A	BraC08g017200	ITPK2
BraC09g040360	AT1G30200	BraC02g044730	#N/A	BraC01g049330	MEF13
BraC05g049460	PnsL3	BraC03g035040	#N/A	BraC09g021540	#N/A
BraC07g029980	AT1G70180	BraC05g032120	AT3G20898	BraC07g041850	AT1G78910
BraC09g047030	#N/A	BraC03g029570	BCHA2	BraC07g008040	#N/A
BraC05g049590	AT3G01660	BraC02g016180	AT5G51680	BraC09g052470	AtUSP
BraC09g009320	AT2G13290	BraC09g040310	AT1G30250	BraC01g043210	TRM4e
BraC02g020570	ARFA1D	BraC03g053220	ARF9	BraC10g033580	MTM2
BraC02g024430	HMG1	BraC03g054370	AT4G25620	BraC09g008050	IAA9
BraC09g053190	GR	BraC01g003120	CYCLASE2	BraC10g028750	#N/A
BraC04g022790	ALB3	BraC05g039130	#N/A	BraC03g024140	#N/A
BraC04g017690	VHA-A2	BraC10g006090	#N/A	BraC08g012750	AT4G16510
BraC07g016770	#N/A	BraC08g029080	RRA3	BraC05g045780	PPR2
BraC02g012160	Hflx	BraC05g029230	ABCG14	BraC06g003000	AT1G50680
BraC01g023830	AT3G51510	BraC08g032210	GLX1	BraC09g021950	PYL1
BraC03g004050	#N/A	BraC10g035550	OPL1	BraC05g001600	CB5-C
BraC06g047870	APG2	BraC09g068080	GAPC2	BraC01g008910	AT4G28480
BraC09g061400	AT2G25070	BraC05g040460	BRL3	BraC08g016010	AT4G23493
BraC07g019500	CLD1	BraC08g034130	#N/A	BraC09g047420	PAPP2C
BraC03g015920	SDIRIP1	BraC06g050610	AT5G44000	BraC10g000350	AT1G01630
BraC02g035270	AT5G46710	BraC07g026220	AT1G79640	BraC08g028120	PTAC6
BraC07g042490	WRI4	BraC05g049540	AT3G01520	BraC04g007620	AT3G52240
BraC03g015650	AHG1	BraC05g002290	AT2G40820	BraC07g039880	#N/A
BraC09g003150	#N/A	BraC06g005860	NP1	BraC07g022320	CCH
BraC08g004590	AT1G48745	BraC06g037670	SWEET12	BraC07g020020	AT5G40405
BraC03g034120	AT3G07940	BraC03g012680	VLN5	BraC06g051760	AT4G39160
BraC06g006230	AT1G09460	BraC06g046490	APY6	BraC01g015110	#N/A
BraC04g001890	#N/A	BraC08g021200	AT4G24590	BraC08g008660	NSE3
BraC09g010380	#N/A	BraC06g050790	KCS20	BraC06g002690	AT1G51200
BraC03g020040	AT2G37890	BraC03g031610	AT3G02750	BraC10g024840	#N/A
BraC09g019770	AT5G44230	BraC01g040430	PAP1	BraC04g001150	CYSC1
BraC06g014530	AT1G19390	BraC01g010390	NIP1;2	BraC01g023090	NET1B
BraC04g024210	#N/A	BraC04g004930	eIF6A	BraC04g000970	AT3G61820
BraC03g029720	PARP2	BraC06g039150	AT5G25210	BraC07g027780	WAT1
BraC01g046630	NSN1	BraC09g049970	CPK13	BraC05g042220	MEF10
BraC05g018310	AT1G52695	BraC01g036920	AT3G20730	BraC10g020940	NdhU
BraC01g028010	XTH31	BraC01g044350	AT3G11780	BraC03g058810	AT4G31230
BraC10g000910	#N/A	BraC02g048100	#N/A	BraC09g008420	SKIP2
BraC05g040680	AT3G13130	BraC04g005350	ABCG16	BraC08g027780	TGA3
BraC02g012330	#N/A	BraC06g034780	AT5G65120	BraC04g029820	ACR9
BraC03g014300	AT5G54300	BraC09g027370	AT4G10360	BraC06g016760	EMB1968
BraC02g009340	AO1	BraC07g042550	J8	BraC01g048190	MYR2
BraC09g066150	SAUR41	BraC08g011350	BLUS1	BraC05g034730	REM7
BraC08g019490	PRMT11	BraC06g013760	SLP2	BraC09g001530	XSP1
BraC01g001570	PIPL3	BraC02g034840	AT5G46170	BraC10g018680	AT5G59990
BraC06g023970	#N/A	BraC04g000850	NGA2	BraC09g001410	GPAT8
BraC07g029090	RIP7	BraC09g054690	SUE4	BraC09g010290	AT2G17670
BraC09g051410	AT3G52710	BraC10g005020	#N/A	BraC06g005180	#N/A
BraC09g017020	AAP1	BraC10g003440	SPS3F	BraC06g051830	#N/A
BraC03g020220	#N/A	BraC10g017400	AT5G58540	BraC05g001590	CYP78A6
BraC04g006380	CHX20	BraC09g058650	AT3G60810	BraC10g003420	AT1G04900
BraC06g035930	#N/A	BraC07g017850	AT2G27180	BraC09g010700	SBA3
BraC07g019570	TSBtype2	BraC04g003380	#N/A	BraC06g041530	AT5G49170
BraC07g027810	bZIP44	BraC06g011930	GAPCP-2	BraC09g018610	#N/A
BraC03g057100	SNF7.1	BraC06g006030	AIF4	BraC09g035050	#N/A
BraC09g011240	ZETH	BraC03g043230	AT2G04790	BraC08g008500	#N/A
BraC06g000650	AT1G55205	BraC05g002080	AT2G40435	BraC02g039690	NRP2
BraC09g063830	#N/A	BraC02g021940	JAZ6	BraC01g013590	SHOU4L2
BraC08g006760	#N/A	BraC05g044120	AT3G09035	BraC02g009980	AT5G22620
BraC03g008700	AT5G18130	BraC02g042540	AT5G49610	BraC06g019060	CNGC16
BraC07g041190	AT1G78070	BraC10g011480	AT5G52890	BraC06g046310	PPR96
BraC10g023710	AT5G17730	BraC10g035490	ROPGEF7	BraC05g001620	AT2G46630
BraC09g069490	#N/A	BraC07g030700	BBX14	BraC03g030960	SEOa
BraC09g000190	#N/A	BraC01g001280	NAGS2	BraC07g019480	GRF3
BraC03g064000	KAI2	BraC03g025080	PK1B	BraC01g047480	#N/A
BraC01g042140	VMA10	BraC03g048340	INT4	BraC08g025500	AT1G27700
BraC10g032820	VFP5	BraC09g048560	IDD2	BraC03g003290	PMSR2
BraC10g014570	UBC30	BraC02g042140	#N/A	BraC05g039740	CAX9
BraC01g040040	#N/A	BraC06g005200	AtGLYI2	BraC04g020680	SPIK
BraC04g003920	#N/A	BraC02g000500	KNL2	BraC01g012700	AT4G21740
BraC10g031260	#N/A	BraC08g033300	CDC5	BraC01g028100	ACD1
BraC03g045480	PDCB1	BraC09g044840	AT1G26650	BraC02g003830	H3.3
BraC08g022260	PIPL3	BraC09g071550	AT1G07080	BraC01g027820	BIB
BraC02g027280	AT1G80130	BraC09g056290	SAP13	BraC07g031480	AT1G65295
BraC05g029940	APS1	BraC05g009950	AT2G35390	BraC05g035150	AT3G18570
BraC07g013740	#N/A	BraC04g019310	DEAR3	BraC02g006180	UGD3
BraC06g033340	#N/A	BraC08g021570	PSAT1	BraC03g025250	BGAL8
BraC01g001870	AT4G37170	BraC08g023540	AT4G38690	BraC03g019850	AT2G37530
BraC05g007410	AT2G38610	BraC09g065930	RABA1b	BraC03g017250	XIF
BraC03g047970	AT4G15955	BraC05g032910	AT3G20300	BraC08g036140	AT1G03350
BraC03g048630	#N/A	BraC05g008100	AKR4C8	BraC02g024350	#N/A
BraC09g012890	GLXI-like;5	BraC07g015450	ARID3	BraC03g008480	CBR
BraC01g045380	AT3G10250	BraC08g003790	AT1G49740	BraC03g027670	#N/A
BraC05g039200	#N/A	BraC07g007780	#N/A	BraC01g014560	AT4G23510
BraC03g058770	RAF28	BraC09g055450	CYP94D2	BraC04g000030	BB
BraC06g051040	AT5G43260	BraC05g033010	AT3G20200	BraC10g016740	AOG1
BraC05g041380	AT3G12210	BraC02g002950	AT5G09225	BraC03g024690	AT2G47115
BraC06g039620	RLP52	BraC01g018190	AT4G27100	BraC07g030330	#N/A
BraC03g025400	SAP3	BraC04g031440	AT2G41330	BraC08g010000	#N/A
BraC04g004220	CAM3	BraC03g036920	AT3G14200	BraC06g005490	YAB2
BraC08g006830	#N/A	BraC05g010870	AT2G34400	BraC02g010260	VPS24.1
BraC03g043610	OPR3	BraC07g003500	HMGB4	BraC09g067620	#N/A
BraC06g045230	AT3G26670	BraC02g018860	WRKY9	BraC08g000760	BTL06
BraC06g004840	RPS15A	BraC06g040300	#N/A	BraC06g049380	AT5G45790
BraC04g028900	SOUL-1	BraC06g001320	AT1G53380	BraC03g059100	RSZ22
BraC03g048160	ECHIA	BraC08g004390	TBL7	BraC01g042030	#N/A
BraC06g034670	ASN2	BraC01g039230	AT3G17950	BraC01g025790	PDE312
BraC09g051290	UEV1D-4	BraC04g016320	DDA1	BraC09g070760	YAB2
BraC01g037220	PUM5	BraC01g009820	TCP2	BraC01g007020	MEF29
BraC02g022060	#N/A	BraC10g000200	#N/A	BraC02g046880	AT5G64230
BraC03g041690	ELIP1	BraC01g024900	CYCD3;3	BraC09g058790	AT3G61170
BraC04g028910	AT2G37980	BraC07g026830	AT1G78170	BraC06g009070	AT1G12450
BraC09g006810	AT5G62710	BraC06g031390	#N/A	BraC06g020580	AT3G47160
BraC03g002360	AT5G05200	BraC04g021170	#N/A	BraC08g028190	SWEET1
BraC03g034830	TH9	BraC09g070180	AT1G09920	BraC08g022320	KAI2
BraC07g016780	#N/A	BraC03g023980	GOS12	BraC05g034010	BCAT4
BraC03g054380	FIB2	BraC04g017400	#N/A	BraC04g024040	AT2G30600
BraC01g035250	ELIP1	BraC01g015690	AP4M	BraC04g005200	RPL23AB
BraC09g057100	#N/A	BraC01g017230	NAP1;1	BraC03g053320	YSL1
BraC10g000440	ASG4	BraC04g022310	FUC1	BraC08g007430	DEG18
BraC07g030610	PSRP3/1	BraC02g025830	TPS1	BraC01g027580	PUB13
BraC05g044920	PEX13	BraC02g006480	AT5G16010	BraC03g040270	PUM5
BraC03g013060	PFK7	BraC06g000510	AT1G55365	BraC01g043240	AT3G13150
BraC03g023150	AT2G43470	BraC07g034030	AT1G69020	BraC03g048720	CT-BMY
BraC01g011760	GSNAP	BraC03g040600	NF-YA9	BraC09g063190	44806
BraC07g036870	AT1G72420	BraC06g012740	AT1G17350	BraC06g034070	AT5G64420
BraC03g003630	PK3	BraC09g040750	#N/A	BraC06g046510	#N/A
BraC09g045290	AT1G27100	BraC01g010080	RPA3B	BraC08g009800	BRX
BraC02g043170	TPR3	BraC07g023880	NLP9	BraC05g045740	PDK
BraC06g029810	#N/A	BraC07g013350	VTI1B	BraC06g019720	#N/A
BraC01g018480	AT4G27270	BraC05g049480	HB-1	BraC06g003870	#N/A
BraC04g000410	NPL41	BraC09g065320	CDKD1;3	BraC04g025090	AT2G31820
BraC03g038600	AT3G17640	BraC02g036420	AT2G01080	BraC09g049290	#N/A
BraC03g042160	PHL2	BraC06g035410	AT5G65760	BraC02g038270	SPR1
BraC07g034750	#N/A	BraC02g042090	AT5G48830	BraC09g062260	ICK1
BraC01g016780	AT4G25690	BraC09g002570	AT3G27520	BraC04g002440	#N/A
BraC09g060040	#N/A	BraC06g001330	DJ1B	BraC06g039680	#N/A
BraC03g041470	AOX1B	BraC09g050260	AT3G52210	BraC07g010520	ABCC1
BraC01g000230	EDS5	BraC01g030780	MTR4	BraC09g006180	#N/A
BraC09g010840	AT2G18600	BraC06g004800	#N/A	BraC08g035170	PDE247
BraC08g024950	ANU10	BraC08g018140	VAMP711	BraC10g028120	TINY2
BraC03g049070	CtpA	BraC03g012220	PHOT2	BraC08g028250	#N/A
BraC08g028370	AT1G21065	BraC03g030630	NAD-ME2	BraC07g015290	VTL1
BraC10g029140	RABH1e	BraC10g020930	CKX7	BraC06g047700	AT2G01360
BraC03g054400	DOB1	BraC08g033150	#N/A	BraC07g039900	BRD2
BraC08g020530	ACO2	BraC02g014140	PHOS32	BraC02g025040	#N/A
BraC02g015230	CNGC1	BraC10g000750	RPP1A	BraC05g038850	LIK1
BraC03g062510	WOX13	BraC09g063690	AT2G21250	BraC08g022880	TPPH
BraC07g022530	AREB3	BraC01g025080	AT3G49790	BraC02g028640	AT4G02920
BraC07g001090	#N/A	BraC06g039580	AT5G25840	BraC01g040420	MISF68
BraC01g014700	BTI1	BraC01g007310	DGK7	BraC07g036990	PSD
BraC04g007770	BZIP24	BraC10g030410	#N/A	BraC06g010320	AT1G14460
BraC08g032250	LEW1	BraC07g034710	AMY3	BraC01g048990	ZFN1
BraC08g030280	AT1G16960	BraC10g019090	AT5G60400	BraC04g014410	MIST1
BraC09g042450	#N/A	BraC02g009360	BPM5	BraC09g063890	#N/A
BraC03g036050	SAP5	BraC09g018150	AT1G56423	BraC02g042420	ACLB-2
BraC09g006580	CXE20	BraC01g048620	AtATP23	BraC08g019460	AT4G29560
BraC08g020240	SINAT4	BraC02g047680	WAVH2	BraC04g025060	RLP22
BraC04g033050	AT2G44120	BraC10g000690	AT1G01180	BraC07g016490	NCH1
BraC06g012860	AT1G17510	BraC05g001880	AGP16	BraC09g049030	AT3G51010
BraC02g015570	AT5G52750	BraC06g002080	PDIL1-5	BraC07g039180	GH9B7
BraC08g021300	SHD	BraC09g037040	#N/A	BraC01g043440	DG238
BraC05g031530	LBO1	BraC03g048610	RPP4	BraC02g013850	#N/A
BraC09g003830	CP1	BraC07g029130	EXO70D1	BraC08g034780	UXT3
BraC09g064850	AT1G19000	BraC01g042500	EIF4A1	BraC05g032090	ORRM1
BraC08g012040	PPD1	BraC02g011800	TAF15b	BraC04g010730	#N/A
BraC07g038290	XXT5	BraC08g018310	WIN2	BraC03g042970	AFH1
BraC04g017470	AT2G21090	BraC08g013880	#N/A	BraC07g034250	AT1G69350
BraC06g046680	AT2G02730	BraC06g042790	AMK2	BraC02g027990	#N/A
BraC08g026960	AT1G27000	BraC01g000890	#N/A	BraC09g071480	AT1G07220
BraC07g012380	G6PD3	BraC08g010980	SRX	BraC09g021930	#N/A
BraC07g028300	FUT3	BraC04g020750	#N/A	BraC03g040800	#N/A
BraC02g037970	SUT2	BraC01g008060	ThMPase1	BraC05g000020	#N/A
BraC10g011450	AT5G52880	BraC04g009150	PBL24	BraC05g006000	MPK12
BraC08g017110	APD5	BraC02g027510	MSL1	BraC01g028600	#N/A
BraC07g041560	AT1G78550	BraC05g001480	ZAT	BraC09g046070	AT1G23450
BraC09g008770	IDD1	BraC10g005570	AT1G07040	BraC04g001290	BAP1
BraC08g024960	VOZ1	BraC08g035960	ABCI18	BraC04g026110	CFL1
BraC01g016790	#N/A	BraC06g034440	RGF9	BraC03g048730	AT4G17100
BraC08g026530	TTM2	BraC09g065840	AT1G17090	BraC06g001350	#N/A
BraC07g032090	CML23	BraC06g037180	DSK2a	BraC06g010820	AT1G15030
BraC09g071890	ARA-2	BraC03g023750	CKB4	BraC03g032490	AT3G04820
BraC06g001050	AT1G53800	BraC08g002410	#N/A	BraC03g053000	AT4G23670
BraC01g021450	NRPB9B	BraC02g005030	EMB3136	BraC03g015950	#N/A
BraC02g038670	ABCG21	BraC04g007180	AT3G52800	BraC06g011300	ECB2
BraC04g019260	MYB70	BraC01g031470	#N/A	BraC02g017180	NPQ7
BraC06g024050	#N/A	BraC08g032820	AT1G10590	BraC04g017420	AT2G20940
BraC06g024130	#N/A	BraC03g028910	PDF2	BraC07g000120	AT2G20725
BraC03g044820	AT2G16900	BraC01g004180	ABF3	BraC02g045840	AT5G62150
BraC10g005040	ACX3	BraC04g008800	#N/A	BraC04g010100	#N/A
BraC02g005740	RH46	BraC01g021430	FCA	BraC09g014670	#N/A
BraC05g004590	STUbL6	BraC10g021850	NUP82	BraC07g019900	TRX2
BraC09g040710	AT1G29800	BraC10g009190	AT5G50860	BraC09g058240	#N/A
BraC09g060560	ATMRK1	BraC09g063650	AT2G21300	BraC04g027570	FLA16
BraC06g034840	AT5G65205	BraC01g020370	HB-2	BraC09g011570	AT2G20280
BraC03g054070	AT4G25300	BraC05g037130	UGT88A1	BraC05g032780	AT3G20450
BraC01g018520	PHOS34	BraC03g009390	AT5G19150	BraC09g061270	#N/A
BraC09g070640	CORD2	BraC07g034300	ELF5A-3	BraC10g024930	#N/A
BraC01g005730	CAP1	BraC05g043340	TAF12	BraC07g028970	#N/A
BraC06g016030	PLATZ1	BraC02g016040	AT5G51960	BraC02g027960	NTM1
BraC02g021100	AT1G71170	BraC09g065150	MAML-4	BraC03g018960	FLA16
BraC07g020410	UBC4	BraC05g045500	MFP2	BraC09g065630	#N/A
BraC01g016130	ACP4	BraC01g018580	AT4G27380	BraC10g034550	PCRK2
BraC10g013720	FTSZ1-1	BraC10g026340	AT5G14210	BraC09g046860	AT1G23100
BraC01g002110	AT4G36660	BraC06g008090	AT1G11440	BraC02g006430	#N/A
BraC05g045520	IBR3	BraC10g022430	ARIA	BraC03g036950	AT3G14240
BraC08g030570	GOS11	BraC09g002100	#N/A	BraC02g020400	CYCD1;1
BraC03g018840	PTPMT1	BraC09g024200	#N/A	BraC06g042660	GFA2
BraC08g032140	AT1G11930	BraC03g010480	EAR1	BraC06g031300	OXA1
BraC02g045940	#N/A	BraC02g047390	PUB38	BraC10g030450	#N/A
BraC02g007110	AT5G17280	BraC03g013020	AT5G56710	BraC01g039900	RFC3
BraC08g033770	SRC2	BraC03g042610	TMKL1	BraC03g037380	DJ1A
BraC03g004000	SNRK2.1	BraC02g023420	LPAT4	BraC01g036450	ACA9
BraC01g046750	AIF2	BraC07g025020	LCD	BraC01g025280	SR34a
BraC04g031350	GLU2	BraC10g002460	ABCI18	BraC10g005460	AT1G06930
BraC06g039420	CID6	BraC07g022250	PRA1.B1	BraC05g015590	#N/A
BraC04g022600	AT2G28570	BraC03g063250	#N/A	BraC09g065570	AT1G17520
BraC09g069740	AT1G10720	BraC05g030420	AT3G22430	BraC05g001570	SAUR32
BraC01g004060	#N/A	BraC02g020970	FAB1C	BraC10g011750	#N/A
BraC06g030900	AT3G49490	BraC04g024820	#N/A	BraC03g020810	#N/A
BraC09g009120	LARP1b	BraC03g009400	ECR1	BraC03g026270	#N/A
BraC05g035890	XPL1	BraC01g047470	CPA	BraC08g003340	CAR1
BraC03g024940	#N/A	BraC10g003840	HDG2	BraC04g010190	#N/A
BraC08g023330	SHL	BraC09g029920	#N/A	BraC01g042330	LSM1B
BraC01g019480	WIP1	BraC07g004460	ARAC1	BraC05g002750	SIN2
BraC01g040340	FAHD1b	BraC01g022750	CCT2	BraC01g017040	PICALM2b
BraC10g019220	AT5G60580	BraC08g000180	#N/A	BraC08g010110	AT5G35170
BraC03g005140	AT5G11810	BraC09g060900	emb1345	BraC07g016460	LBD37
BraC05g039720	EXO70D3	BraC03g025010	ASA2	BraC01g033620	#N/A
BraC02g016900	CLC-C	BraC10g010160	#N/A	BraC10g003280	AT1G04830
BraC06g044090	#N/A	BraC07g030690	KCS6	BraC10g019940	AT5G60760
BraC02g006960	AT5G17010	BraC09g045760	#N/A	BraC05g008710	PAL1
BraC08g023300	AT4G39140	BraC07g043220	RTEL1	BraC03g042760	MEF25
BraC05g021300	delta-ADR	BraC01g025260	RDR6	BraC01g048790	VGT1
BraC06g008000	AT1G11360	BraC08g030780	#N/A	BraC03g031480	AT3G02490
BraC10g021940	AT5G19900	BraC09g047650	RAP2.4	BraC06g005030	#N/A
BraC08g029000	AT1G19620	BraC10g008650	AT5G50170	BraC04g015590	SYN2
BraC05g040190	SCL30A	BraC03g026110	#N/A	BraC03g038470	AT3G17380
BraC09g039190	AT1G31130	BraC06g035700	TRB2	BraC01g002330	GATA7
BraC02g018740	PIS1	BraC05g044730	WEEP	BraC09g007840	CIP8
BraC08g018570	RAF28	BraC07g000480	OZS3	BraC09g050080	AT3G51980
[truncated: 3,314 more rows]
