# Supplementary material for: CIRCADIAN CLOCK-ASSOCIATED 1 represses thermotolerance by inhibiting HEAT SHOCK FACTOR A2 expression in nonheading Chinese cabbage
Source: Hortic Res. 2026 Feb 9;13(5):uhag033. doi: 10.1093/hr/uhag033 (PMC13148169; doi:10.1093/hr/uhag033)
Supplement: Web_Material_uhag033 [file web_material_uhag033.zip › Table S2.xlsx]

## Sheet: Sheet1
Table. S2 Genes contained in all modules in the WGCNA module
gene	module
BraC01g001100	black
BraC01g001120	black
BraC01g001380	black
BraC01g001690	black
BraC01g001990	black
BraC01g003430	black
BraC01g003560	black
BraC01g003900	black
BraC01g004060	black
BraC01g005460	black
BraC01g008440	black
BraC01g010860	black
BraC01g011710	black
BraC01g012290	black
BraC01g012420	black
BraC01g013070	black
BraC01g014130	black
BraC01g015860	black
BraC01g016130	black
BraC01g016810	black
BraC01g019310	black
BraC01g020100	black
BraC01g021380	black
BraC01g021450	black
BraC01g022320	black
BraC01g028070	black
BraC01g032170	black
BraC01g032500	black
BraC01g034460	black
BraC01g036940	black
BraC01g037490	black
BraC01g037560	black
BraC01g039150	black
BraC01g041340	black
BraC01g041510	black
BraC01g041590	black
BraC01g043270	black
BraC01g048060	black
BraC01g048520	black
BraC02g001300	black
BraC02g002710	black
BraC02g002850	black
BraC02g003690	black
BraC02g005040	black
BraC02g005870	black
BraC02g006550	black
BraC02g006620	black
BraC02g006780	black
BraC02g007880	black
BraC02g008730	black
BraC02g009060	black
BraC02g012710	black
BraC02g013690	black
BraC02g014010	black
BraC02g015600	black
BraC02g015770	black
BraC02g015820	black
BraC02g017580	black
BraC02g018740	black
BraC02g019260	black
BraC02g020780	black
BraC02g022300	black
BraC02g025870	black
BraC02g027190	black
BraC02g028230	black
BraC02g029150	black
BraC02g029420	black
BraC02g033820	black
BraC02g034920	black
BraC02g036260	black
BraC02g039310	black
BraC02g039760	black
BraC02g043480	black
BraC02g047440	black
BraC02g048140	black
BraC03g000540	black
BraC03g002540	black
BraC03g003690	black
BraC03g003800	black
BraC03g004190	black
BraC03g004450	black
BraC03g006470	black
BraC03g006730	black
BraC03g006890	black
BraC03g008800	black
BraC03g009280	black
BraC03g009760	black
BraC03g010070	black
BraC03g010610	black
BraC03g012340	black
BraC03g012550	black
BraC03g013870	black
BraC03g014370	black
BraC03g019600	black
BraC03g019690	black
BraC03g019860	black
BraC03g020140	black
BraC03g022910	black
BraC03g023500	black
BraC03g023510	black
BraC03g023630	black
BraC03g023730	black
BraC03g025340	black
BraC03g025540	black
BraC03g028700	black
BraC03g030480	black
BraC03g031860	black
BraC03g032400	black
BraC03g034330	black
BraC03g034360	black
BraC03g035090	black
BraC03g035570	black
BraC03g036350	black
BraC03g037500	black
BraC03g037560	black
BraC03g037920	black
BraC03g038600	black
BraC03g039030	black
BraC03g039190	black
BraC03g040780	black
BraC03g042960	black
BraC03g043010	black
BraC03g043140	black
BraC03g043590	black
BraC03g043620	black
BraC03g043630	black
BraC03g045480	black
BraC03g047000	black
BraC03g047090	black
BraC03g047320	black
BraC03g048020	black
BraC03g048260	black
BraC03g048910	black
BraC03g049070	black
BraC03g052980	black
BraC03g053710	black
BraC03g053740	black
BraC03g053900	black
BraC03g054850	black
BraC03g054900	black
BraC03g057100	black
BraC03g058450	black
BraC03g058770	black
BraC03g058800	black
BraC03g059320	black
BraC03g060550	black
BraC03g061420	black
BraC03g061690	black
BraC03g062850	black
BraC03g067850	black
BraC03g069060	black
BraC04g000050	black
BraC04g000230	black
BraC04g000490	black
BraC04g000830	black
BraC04g001930	black
BraC04g005470	black
BraC04g006450	black
BraC04g007540	black
BraC04g007890	black
BraC04g011340	black
BraC04g011950	black
BraC04g012190	black
BraC04g014100	black
BraC04g014510	black
BraC04g015770	black
BraC04g017390	black
BraC04g019830	black
BraC04g021130	black
BraC04g024100	black
BraC04g024390	black
BraC04g025320	black
BraC04g025500	black
BraC04g026040	black
BraC04g026050	black
BraC04g026300	black
BraC04g026520	black
BraC04g027170	black
BraC04g027200	black
BraC04g027730	black
BraC04g028310	black
BraC04g028370	black
BraC04g028680	black
BraC04g031150	black
BraC04g031850	black
BraC04g032580	black
BraC04g032690	black
BraC04g032970	black
BraC04g033690	black
BraC04g034110	black
BraC04g034720	black
BraC05g000740	black
BraC05g003070	black
BraC05g003190	black
BraC05g004820	black
BraC05g006950	black
BraC05g007110	black
BraC05g007480	black
BraC05g007850	black
BraC05g008070	black
BraC05g008240	black
BraC05g008590	black
BraC05g009920	black
BraC05g010190	black
BraC05g010620	black
BraC05g011390	black
BraC05g011910	black
BraC05g012940	black
BraC05g013960	black
BraC05g015980	black
BraC05g016670	black
BraC05g016890	black
BraC05g019090	black
BraC05g020950	black
BraC05g022350	black
BraC05g027440	black
BraC05g030110	black
BraC05g031630	black
BraC05g032640	black
BraC05g032900	black
BraC05g033900	black
BraC05g033910	black
BraC05g038190	black
BraC05g038580	black
BraC05g038610	black
BraC05g039710	black
BraC05g040690	black
BraC05g040990	black
BraC05g041380	black
BraC05g041470	black
BraC05g043540	black
BraC05g045250	black
BraC05g045550	black
BraC05g047720	black
BraC05g047780	black
BraC05g048760	black
BraC05g048960	black
BraC06g000500	black
BraC06g001050	black
BraC06g001340	black
BraC06g002470	black
BraC06g002780	black
BraC06g002790	black
BraC06g003120	black
BraC06g003230	black
BraC06g003510	black
BraC06g004380	black
BraC06g004390	black
BraC06g005570	black
BraC06g005640	black
BraC06g006390	black
BraC06g006770	black
BraC06g007290	black
BraC06g007300	black
BraC06g011180	black
BraC06g011780	black
BraC06g013160	black
BraC06g013790	black
BraC06g013970	black
BraC06g020050	black
BraC06g020270	black
BraC06g021020	black
BraC06g021150	black
BraC06g022070	black
BraC06g022620	black
BraC06g023450	black
BraC06g024050	black
BraC06g024120	black
BraC06g024130	black
BraC06g024900	black
BraC06g029470	black
BraC06g029810	black
BraC06g031840	black
BraC06g032740	black
BraC06g033030	black
BraC06g034480	black
BraC06g034670	black
BraC06g034870	black
BraC06g038270	black
BraC06g039920	black
BraC06g040240	black
BraC06g040640	black
BraC06g040970	black
BraC06g044340	black
BraC06g044500	black
BraC06g044670	black
BraC06g045190	black
BraC06g045230	black
BraC06g045680	black
BraC06g046670	black
BraC06g048360	black
BraC06g048370	black
BraC06g049820	black
BraC06g050620	black
BraC06g051630	black
BraC07g000850	black
BraC07g001940	black
BraC07g002890	black
BraC07g003920	black
BraC07g008400	black
BraC07g008650	black
BraC07g012840	black
BraC07g013180	black
BraC07g016820	black
BraC07g017410	black
BraC07g018360	black
BraC07g019960	black
BraC07g020630	black
BraC07g020830	black
BraC07g020910	black
BraC07g021180	black
BraC07g021220	black
BraC07g021240	black
BraC07g021340	black
BraC07g021640	black
BraC07g022610	black
BraC07g023200	black
BraC07g023570	black
BraC07g023590	black
BraC07g024840	black
BraC07g026370	black
BraC07g027140	black
BraC07g028300	black
BraC07g028590	black
BraC07g029020	black
BraC07g029910	black
BraC07g030610	black
BraC07g032090	black
BraC07g032170	black
BraC07g032480	black
BraC07g032860	black
BraC07g034140	black
BraC07g035950	black
BraC07g036040	black
BraC07g036220	black
BraC07g038290	black
BraC07g038700	black
BraC07g040010	black
BraC07g040580	black
BraC07g041570	black
BraC07g041640	black
BraC08g000790	black
BraC08g001040	black
BraC08g001760	black
BraC08g002580	black
BraC08g003400	black
BraC08g004110	black
BraC08g004740	black
BraC08g004820	black
BraC08g005730	black
BraC08g008600	black
BraC08g009660	black
BraC08g010600	black
BraC08g010780	black
BraC08g012040	black
BraC08g012660	black
BraC08g013400	black
BraC08g016310	black
BraC08g017110	black
BraC08g017610	black
BraC08g019490	black
BraC08g019540	black
BraC08g019630	black
BraC08g020150	black
BraC08g020190	black
BraC08g021160	black
BraC08g023200	black
BraC08g023500	black
BraC08g024320	black
BraC08g024830	black
BraC08g026030	black
BraC08g027520	black
BraC08g028680	black
BraC08g029250	black
BraC08g030660	black
BraC08g031480	black
BraC08g031710	black
BraC08g032220	black
BraC08g032430	black
BraC08g036060	black
BraC09g000190	black
BraC09g001130	black
BraC09g002300	black
BraC09g002420	black
BraC09g003570	black
BraC09g003950	black
BraC09g005970	black
BraC09g006810	black
BraC09g007290	black
BraC09g009740	black
BraC09g010380	black
BraC09g010430	black
BraC09g011250	black
BraC09g013130	black
BraC09g018260	black
BraC09g022360	black
BraC09g022370	black
BraC09g022800	black
BraC09g022810	black
BraC09g022830	black
BraC09g023090	black
BraC09g023910	black
BraC09g024060	black
BraC09g024730	black
BraC09g028690	black
BraC09g035590	black
BraC09g035870	black
BraC09g035880	black
BraC09g036330	black
BraC09g037130	black
BraC09g038760	black
BraC09g049170	black
BraC09g049720	black
BraC09g050220	black
BraC09g051290	black
BraC09g051700	black
BraC09g052240	black
BraC09g052430	black
BraC09g052870	black
BraC09g053410	black
BraC09g053680	black
BraC09g055710	black
BraC09g056510	black
BraC09g056720	black
BraC09g057030	black
BraC09g057260	black
BraC09g058670	black
BraC09g059440	black
BraC09g059650	black
BraC09g059680	black
BraC09g060470	black
BraC09g060490	black
BraC09g061090	black
BraC09g061100	black
BraC09g063470	black
BraC09g066350	black
BraC09g067530	black
BraC09g067670	black
BraC09g067830	black
BraC09g069130	black
BraC09g069160	black
BraC09g069490	black
BraC09g069610	black
BraC09g071630	black
BraC09g072800	black
BraC09g073130	black
BraC09g074340	black
BraC10g000360	black
BraC10g000370	black
BraC10g000420	black
BraC10g000580	black
BraC10g000770	black
BraC10g001030	black
BraC10g001110	black
BraC10g002080	black
BraC10g003800	black
BraC10g005880	black
BraC10g005890	black
BraC10g006560	black
BraC10g007490	black
BraC10g008880	black
BraC10g011770	black
BraC10g013540	black
BraC10g013720	black
BraC10g013940	black
BraC10g014150	black
BraC10g015010	black
BraC10g017150	black
BraC10g017330	black
BraC10g017930	black
BraC10g020220	black
BraC10g021300	black
BraC10g021380	black
BraC10g021490	black
BraC10g022330	black
BraC10g022400	black
BraC10g022890	black
BraC10g023210	black
BraC10g023610	black
BraC10g023760	black
BraC10g024410	black
BraC10g026270	black
BraC10g026850	black
BraC10g027250	black
BraC10g027360	black
BraC10g027910	black
BraC10g028250	black
BraC10g028390	black
BraC10g028690	black
BraC10g029110	black
BraC10g030200	black
BraC10g030400	black
BraC10g032140	black
BraC10g032480	black
BraC10g033190	black
BraC10g034180	black
BraC10g035670	black
BraC01g000150	blue
BraC01g000450	blue
BraC01g000460	blue
BraC01g000540	blue
BraC01g000650	blue
BraC01g000700	blue
BraC01g000810	blue
BraC01g000930	blue
BraC01g000940	blue
BraC01g001010	blue
BraC01g001020	blue
BraC01g001040	blue
BraC01g001060	blue
BraC01g001070	blue
BraC01g001110	blue
BraC01g001400	blue
BraC01g001480	blue
BraC01g001640	blue
BraC01g001700	blue
BraC01g001730	blue
BraC01g001740	blue
BraC01g001760	blue
BraC01g001860	blue
BraC01g001880	blue
BraC01g001950	blue
BraC01g002070	blue
BraC01g002240	blue
BraC01g002270	blue
BraC01g002300	blue
BraC01g002540	blue
BraC01g002590	blue
BraC01g002700	blue
BraC01g002740	blue
BraC01g002780	blue
BraC01g002790	blue
BraC01g002870	blue
BraC01g002890	blue
BraC01g002940	blue
BraC01g002990	blue
BraC01g003070	blue
BraC01g003080	blue
BraC01g003120	blue
BraC01g003190	blue
BraC01g003210	blue
BraC01g003420	blue
BraC01g003670	blue
BraC01g003680	blue
BraC01g003810	blue
BraC01g003850	blue
BraC01g003870	blue
BraC01g003890	blue
BraC01g003920	blue
BraC01g004030	blue
BraC01g004180	blue
BraC01g004210	blue
BraC01g004220	blue
BraC01g004300	blue
BraC01g004320	blue
BraC01g004360	blue
BraC01g004370	blue
BraC01g004410	blue
BraC01g004430	blue
BraC01g004440	blue
BraC01g004460	blue
BraC01g004500	blue
BraC01g004660	blue
BraC01g004740	blue
BraC01g004750	blue
BraC01g004860	blue
BraC01g004870	blue
BraC01g004910	blue
BraC01g004920	blue
BraC01g004940	blue
BraC01g005030	blue
BraC01g005060	blue
BraC01g005130	blue
BraC01g005140	blue
BraC01g005380	blue
BraC01g005420	blue
BraC01g005490	blue
BraC01g005550	blue
BraC01g005560	blue
BraC01g005800	blue
BraC01g005830	blue
BraC01g005890	blue
BraC01g005900	blue
BraC01g005940	blue
BraC01g006140	blue
BraC01g006170	blue
BraC01g006280	blue
BraC01g006340	blue
BraC01g006450	blue
BraC01g006520	blue
BraC01g006560	blue
BraC01g006650	blue
BraC01g006670	blue
BraC01g006690	blue
BraC01g006710	blue
BraC01g006800	blue
BraC01g006870	blue
BraC01g006940	blue
BraC01g007040	blue
BraC01g007060	blue
BraC01g007170	blue
BraC01g007180	blue
BraC01g007190	blue
BraC01g007200	blue
BraC01g007260	blue
BraC01g007290	blue
BraC01g007340	blue
BraC01g007360	blue
BraC01g007400	blue
BraC01g007780	blue
BraC01g007790	blue
BraC01g007840	blue
BraC01g007860	blue
BraC01g007880	blue
BraC01g007900	blue
BraC01g008050	blue
BraC01g008060	blue
BraC01g008090	blue
BraC01g008110	blue
BraC01g008130	blue
BraC01g008200	blue
BraC01g008240	blue
BraC01g008250	blue
BraC01g008280	blue
BraC01g008350	blue
BraC01g008360	blue
BraC01g008490	blue
BraC01g008750	blue
BraC01g008780	blue
BraC01g008840	blue
BraC01g008880	blue
BraC01g008890	blue
BraC01g008900	blue
BraC01g008910	blue
BraC01g008920	blue
BraC01g009070	blue
BraC01g009080	blue
BraC01g009160	blue
BraC01g009190	blue
BraC01g009250	blue
BraC01g009300	blue
BraC01g009370	blue
BraC01g009430	blue
BraC01g009580	blue
BraC01g009780	blue
BraC01g009910	blue
BraC01g009950	blue
BraC01g009970	blue
BraC01g009980	blue
BraC01g010100	blue
BraC01g010250	blue
BraC01g010340	blue
BraC01g010350	blue
BraC01g010430	blue
BraC01g010470	blue
BraC01g010490	blue
BraC01g010500	blue
BraC01g010530	blue
BraC01g010580	blue
BraC01g010600	blue
BraC01g010830	blue
BraC01g010910	blue
BraC01g011000	blue
BraC01g011010	blue
BraC01g011030	blue
BraC01g011430	blue
BraC01g011460	blue
BraC01g011550	blue
BraC01g011580	blue
BraC01g011680	blue
BraC01g011880	blue
BraC01g011900	blue
BraC01g012090	blue
BraC01g012180	blue
BraC01g012200	blue
BraC01g012210	blue
BraC01g012410	blue
BraC01g012460	blue
BraC01g012580	blue
BraC01g012590	blue
BraC01g012630	blue
BraC01g012640	blue
BraC01g012660	blue
BraC01g012680	blue
BraC01g012780	blue
BraC01g012790	blue
BraC01g012800	blue
BraC01g012810	blue
BraC01g012900	blue
BraC01g013190	blue
BraC01g013230	blue
BraC01g013360	blue
BraC01g013520	blue
BraC01g013530	blue
BraC01g013600	blue
BraC01g013960	blue
BraC01g014110	blue
BraC01g014370	blue
BraC01g014450	blue
BraC01g014560	blue
BraC01g014670	blue
BraC01g014710	blue
BraC01g014720	blue
BraC01g014730	blue
BraC01g014750	blue
BraC01g014920	blue
BraC01g014980	blue
BraC01g015330	blue
BraC01g015340	blue
BraC01g015400	blue
BraC01g015450	blue
BraC01g015510	blue
BraC01g015540	blue
BraC01g015590	blue
BraC01g015640	blue
BraC01g015670	blue
BraC01g015690	blue
BraC01g015740	blue
BraC01g015800	blue
BraC01g016170	blue
BraC01g016220	blue
BraC01g016240	blue
BraC01g016280	blue
BraC01g016310	blue
BraC01g016320	blue
BraC01g016410	blue
BraC01g016490	blue
BraC01g016620	blue
BraC01g016690	blue
BraC01g016720	blue
BraC01g016990	blue
BraC01g017000	blue
BraC01g017220	blue
BraC01g017250	blue
BraC01g017340	blue
BraC01g017510	blue
BraC01g017630	blue
BraC01g017640	blue
BraC01g017690	blue
BraC01g017700	blue
BraC01g017870	blue
BraC01g017890	blue
BraC01g017910	blue
BraC01g017990	blue
BraC01g018100	blue
BraC01g018130	blue
BraC01g018210	blue
BraC01g018320	blue
BraC01g018330	blue
BraC01g018340	blue
BraC01g018570	blue
BraC01g018590	blue
BraC01g018600	blue
BraC01g018660	blue
BraC01g018680	blue
BraC01g018700	blue
BraC01g018720	blue
BraC01g018740	blue
BraC01g018760	blue
BraC01g018790	blue
BraC01g018830	blue
BraC01g018880	blue
BraC01g018900	blue
BraC01g018970	blue
BraC01g019040	blue
BraC01g019050	blue
BraC01g019160	blue
BraC01g019190	blue
BraC01g019220	blue
BraC01g019240	blue
BraC01g019270	blue
BraC01g019320	blue
BraC01g019410	blue
BraC01g019470	blue
BraC01g019550	blue
BraC01g019640	blue
BraC01g019720	blue
BraC01g019740	blue
BraC01g019840	blue
BraC01g019970	blue
BraC01g020030	blue
BraC01g020050	blue
BraC01g020080	blue
BraC01g020150	blue
BraC01g020180	blue
BraC01g020200	blue
BraC01g020560	blue
BraC01g020580	blue
BraC01g020590	blue
BraC01g020740	blue
BraC01g020870	blue
BraC01g020910	blue
BraC01g020920	blue
BraC01g021060	blue
BraC01g021100	blue
BraC01g021330	blue
BraC01g021340	blue
BraC01g021390	blue
BraC01g021400	blue
BraC01g021430	blue
BraC01g021440	blue
BraC01g021470	blue
BraC01g021660	blue
BraC01g021710	blue
BraC01g021880	blue
BraC01g021950	blue
BraC01g022240	blue
BraC01g022360	blue
BraC01g022380	blue
BraC01g022690	blue
BraC01g022700	blue
BraC01g022720	blue
BraC01g022790	blue
BraC01g022870	blue
BraC01g022950	blue
BraC01g023000	blue
BraC01g023010	blue
BraC01g023040	blue
BraC01g023070	blue
BraC01g023200	blue
BraC01g023320	blue
BraC01g023370	blue
BraC01g023410	blue
BraC01g023530	blue
BraC01g023600	blue
BraC01g023720	blue
BraC01g023790	blue
BraC01g023810	blue
BraC01g023820	blue
BraC01g023870	blue
BraC01g023880	blue
BraC01g024060	blue
BraC01g024070	blue
BraC01g024430	blue
BraC01g024470	blue
BraC01g024570	blue
BraC01g024730	blue
BraC01g024740	blue
BraC01g024790	blue
BraC01g024820	blue
BraC01g024900	blue
BraC01g024960	blue
BraC01g025010	blue
BraC01g025040	blue
BraC01g025050	blue
BraC01g025260	blue
BraC01g025270	blue
BraC01g025580	blue
BraC01g025700	blue
BraC01g025800	blue
BraC01g026150	blue
BraC01g026400	blue
BraC01g026680	blue
BraC01g026760	blue
BraC01g027240	blue
BraC01g027310	blue
BraC01g027390	blue
BraC01g027530	blue
BraC01g028060	blue
BraC01g028100	blue
BraC01g028130	blue
BraC01g028150	blue
BraC01g028160	blue
BraC01g028270	blue
BraC01g028980	blue
BraC01g029040	blue
BraC01g029200	blue
BraC01g029250	blue
BraC01g029310	blue
BraC01g029380	blue
BraC01g029520	blue
BraC01g029620	blue
BraC01g029950	blue
BraC01g030020	blue
BraC01g030230	blue
BraC01g030250	blue
BraC01g030290	blue
BraC01g030830	blue
BraC01g030840	blue
BraC01g030850	blue
BraC01g031070	blue
BraC01g031220	blue
BraC01g031340	blue
BraC01g031590	blue
BraC01g031640	blue
BraC01g031720	blue
BraC01g031880	blue
BraC01g031910	blue
BraC01g032200	blue
BraC01g032390	blue
BraC01g032430	blue
BraC01g032520	blue
BraC01g032600	blue
BraC01g032780	blue
BraC01g033220	blue
BraC01g033240	blue
BraC01g033510	blue
BraC01g033830	blue
BraC01g033850	blue
BraC01g034020	blue
BraC01g034100	blue
BraC01g034350	blue
BraC01g034390	blue
BraC01g034540	blue
BraC01g034640	blue
BraC01g034660	blue
BraC01g034760	blue
BraC01g035120	blue
BraC01g035130	blue
BraC01g035180	blue
BraC01g035190	blue
BraC01g035430	blue
BraC01g035530	blue
BraC01g035640	blue
BraC01g035720	blue
BraC01g035960	blue
BraC01g036260	blue
BraC01g036410	blue
BraC01g036450	blue
BraC01g036500	blue
BraC01g036530	blue
BraC01g036590	blue
BraC01g036780	blue
BraC01g036920	blue
BraC01g037030	blue
BraC01g037220	blue
BraC01g037420	blue
BraC01g037470	blue
BraC01g037480	blue
BraC01g037600	blue
BraC01g037680	blue
BraC01g037770	blue
BraC01g037830	blue
BraC01g037850	blue
BraC01g037990	blue
BraC01g038030	blue
BraC01g038110	blue
BraC01g038120	blue
BraC01g038130	blue
BraC01g038170	blue
BraC01g038410	blue
BraC01g038570	blue
BraC01g038580	blue
BraC01g038630	blue
BraC01g038700	blue
BraC01g038730	blue
BraC01g038910	blue
BraC01g038990	blue
BraC01g039050	blue
BraC01g039210	blue
BraC01g039370	blue
BraC01g039390	blue
BraC01g039530	blue
BraC01g039700	blue
BraC01g039750	blue
BraC01g039880	blue
BraC01g039940	blue
BraC01g040060	blue
BraC01g040130	blue
BraC01g040540	blue
BraC01g040660	blue
BraC01g040760	blue
BraC01g040810	blue
BraC01g040940	blue
BraC01g040970	blue
BraC01g041090	blue
BraC01g041100	blue
BraC01g041240	blue
BraC01g041420	blue
BraC01g041490	blue
BraC01g041670	blue
BraC01g041780	blue
BraC01g041830	blue
BraC01g041880	blue
BraC01g041920	blue
BraC01g041950	blue
BraC01g042010	blue
BraC01g042020	blue
BraC01g042340	blue
BraC01g042380	blue
BraC01g042530	blue
BraC01g042600	blue
BraC01g042780	blue
BraC01g042930	blue
BraC01g042940	blue
BraC01g043040	blue
BraC01g043060	blue
BraC01g043100	blue
BraC01g043180	blue
BraC01g043200	blue
BraC01g043230	blue
BraC01g043350	blue
BraC01g043410	blue
BraC01g043510	blue
BraC01g043690	blue
BraC01g043750	blue
BraC01g043790	blue
BraC01g043850	blue
BraC01g044010	blue
BraC01g044290	blue
BraC01g044500	blue
BraC01g044580	blue
BraC01g044610	blue
BraC01g044650	blue
BraC01g044780	blue
BraC01g044790	blue
BraC01g044870	blue
BraC01g044930	blue
BraC01g045050	blue
BraC01g045120	blue
BraC01g045150	blue
BraC01g045170	blue
BraC01g045230	blue
BraC01g045290	blue
BraC01g045330	blue
BraC01g045340	blue
BraC01g045350	blue
BraC01g045410	blue
BraC01g045500	blue
BraC01g045570	blue
BraC01g045650	blue
BraC01g045850	blue
BraC01g045860	blue
BraC01g045870	blue
BraC01g045880	blue
BraC01g046000	blue
BraC01g046130	blue
BraC01g046500	blue
BraC01g046580	blue
BraC01g046590	blue
BraC01g046600	blue
BraC01g046780	blue
BraC01g046790	blue
BraC01g046830	blue
BraC01g046930	blue
BraC01g046990	blue
BraC01g047040	blue
BraC01g047220	blue
BraC01g047470	blue
BraC01g047710	blue
BraC01g047860	blue
BraC01g047970	blue
BraC01g048080	blue
BraC01g048100	blue
BraC01g048150	blue
BraC01g048160	blue
BraC01g048240	blue
BraC01g048270	blue
BraC01g048380	blue
BraC01g048510	blue
BraC01g048630	blue
BraC01g048640	blue
BraC01g048720	blue
BraC01g048750	blue
BraC01g048760	blue
BraC01g048780	blue
BraC01g048820	blue
BraC01g048870	blue
BraC01g048960	blue
BraC01g048980	blue
BraC01g049050	blue
BraC01g049270	blue
BraC01g049440	blue
BraC01g049490	blue
BraC01g049510	blue
BraC01g049590	blue
BraC01g049750	blue
BraC02g000080	blue
BraC02g000190	blue
BraC02g000320	blue
BraC02g000430	blue
BraC02g000460	blue
BraC02g000470	blue
BraC02g000500	blue
BraC02g000600	blue
BraC02g000640	blue
BraC02g000730	blue
BraC02g000770	blue
BraC02g000840	blue
BraC02g000860	blue
BraC02g000910	blue
BraC02g000970	blue
BraC02g001140	blue
BraC02g001160	blue
BraC02g001190	blue
BraC02g001220	blue
BraC02g001440	blue
BraC02g001500	blue
BraC02g001660	blue
BraC02g001730	blue
BraC02g001810	blue
BraC02g001850	blue
BraC02g001910	blue
BraC02g001940	blue
BraC02g002360	blue
BraC02g002420	blue
BraC02g002550	blue
BraC02g002700	blue
BraC02g002760	blue
BraC02g002780	blue
BraC02g002840	blue
BraC02g002900	blue
BraC02g002940	blue
BraC02g002950	blue
BraC02g003000	blue
BraC02g003040	blue
BraC02g003110	blue
BraC02g003120	blue
BraC02g003160	blue
BraC02g003270	blue
BraC02g003280	blue
BraC02g003460	blue
BraC02g003600	blue
BraC02g003640	blue
BraC02g003670	blue
BraC02g003770	blue
BraC02g003900	blue
BraC02g004410	blue
BraC02g004430	blue
BraC02g004470	blue
BraC02g004590	blue
BraC02g004600	blue
BraC02g004610	blue
BraC02g004720	blue
BraC02g004840	blue
BraC02g004880	blue
BraC02g004930	blue
BraC02g004950	blue
BraC02g005110	blue
BraC02g005210	blue
BraC02g005220	blue
BraC02g005390	blue
BraC02g005430	blue
BraC02g005460	blue
BraC02g005710	blue
BraC02g005780	blue
BraC02g005790	blue
BraC02g005850	blue
BraC02g005910	blue
BraC02g005920	blue
BraC02g005940	blue
BraC02g005960	blue
BraC02g006060	blue
BraC02g006100	blue
BraC02g006110	blue
BraC02g006120	blue
BraC02g006130	blue
BraC02g006150	blue
BraC02g006170	blue
BraC02g006540	blue
BraC02g006710	blue
BraC02g006720	blue
BraC02g006770	blue
BraC02g006900	blue
BraC02g006950	blue
BraC02g007270	blue
BraC02g007360	blue
BraC02g007460	blue
BraC02g007480	blue
BraC02g007920	blue
BraC02g007930	blue
BraC02g007960	blue
BraC02g008010	blue
BraC02g008090	blue
BraC02g008280	blue
BraC02g008390	blue
BraC02g008440	blue
BraC02g008570	blue
BraC02g008670	blue
BraC02g008700	blue
BraC02g008770	blue
BraC02g008820	blue
BraC02g009040	blue
BraC02g009050	blue
BraC02g009070	blue
BraC02g009140	blue
BraC02g009230	blue
BraC02g009290	blue
BraC02g009360	blue
BraC02g009370	blue
BraC02g009380	blue
BraC02g009520	blue
BraC02g009640	blue
BraC02g009660	blue
BraC02g009800	blue
BraC02g010160	blue
BraC02g010170	blue
BraC02g010360	blue
BraC02g010550	blue
BraC02g011010	blue
BraC02g011050	blue
BraC02g011080	blue
BraC02g011150	blue
BraC02g011220	blue
BraC02g011280	blue
BraC02g011290	blue
BraC02g011300	blue
BraC02g011370	blue
BraC02g011420	blue
BraC02g011450	blue
BraC02g011530	blue
BraC02g011670	blue
BraC02g011680	blue
BraC02g011880	blue
BraC02g011910	blue
BraC02g011930	blue
BraC02g011980	blue
BraC02g011990	blue
BraC02g012050	blue
BraC02g012090	blue
BraC02g012100	blue
BraC02g012120	blue
BraC02g012200	blue
BraC02g012220	blue
BraC02g012600	blue
BraC02g012620	blue
BraC02g012900	blue
BraC02g013040	blue
BraC02g013210	blue
BraC02g013230	blue
BraC02g013250	blue
BraC02g013310	blue
BraC02g013330	blue
BraC02g013370	blue
BraC02g013410	blue
BraC02g013600	blue
BraC02g013660	blue
BraC02g013680	blue
BraC02g013730	blue
BraC02g013840	blue
BraC02g013860	blue
BraC02g013890	blue
BraC02g013940	blue
BraC02g014000	blue
BraC02g014080	blue
BraC02g014120	blue
BraC02g014140	blue
BraC02g014160	blue
BraC02g014200	blue
BraC02g014340	blue
BraC02g014420	blue
BraC02g014440	blue
BraC02g014620	blue
BraC02g014890	blue
BraC02g014940	blue
BraC02g014970	blue
BraC02g015000	blue
BraC02g015020	blue
BraC02g015110	blue
BraC02g015240	blue
BraC02g015310	blue
BraC02g015690	blue
BraC02g015700	blue
BraC02g015750	blue
BraC02g015780	blue
BraC02g015860	blue
BraC02g015930	blue
BraC02g016160	blue
BraC02g016180	blue
BraC02g016420	blue
BraC02g016720	blue
BraC02g016840	blue
BraC02g016970	blue
BraC02g017000	blue
BraC02g017010	blue
BraC02g017080	blue
BraC02g017180	blue
BraC02g017360	blue
BraC02g017370	blue
BraC02g017440	blue
BraC02g017470	blue
BraC02g017480	blue
BraC02g017490	blue
BraC02g017630	blue
BraC02g017840	blue
BraC02g018110	blue
BraC02g018290	blue
BraC02g018490	blue
BraC02g018590	blue
BraC02g018820	blue
BraC02g018830	blue
BraC02g019030	blue
BraC02g019270	blue
BraC02g019280	blue
BraC02g019740	blue
BraC02g019760	blue
BraC02g019770	blue
BraC02g019870	blue
BraC02g019960	blue
BraC02g020050	blue
BraC02g020340	blue
BraC02g020490	blue
BraC02g020530	blue
BraC02g020580	blue
BraC02g020590	blue
BraC02g020910	blue
BraC02g020920	blue
BraC02g020960	blue
BraC02g020970	blue
BraC02g021070	blue
BraC02g021240	blue
BraC02g021300	blue
BraC02g021460	blue
BraC02g021560	blue
BraC02g021770	blue
BraC02g021880	blue
BraC02g021950	blue
BraC02g022090	blue
BraC02g022100	blue
BraC02g022310	blue
BraC02g022320	blue
BraC02g022420	blue
BraC02g022430	blue
BraC02g022450	blue
BraC02g022660	blue
BraC02g023410	blue
BraC02g023950	blue
BraC02g024130	blue
BraC02g024200	blue
BraC02g024240	blue
BraC02g024300	blue
BraC02g024390	blue
BraC02g024480	blue
BraC02g024560	blue
BraC02g024860	blue
BraC02g025000	blue
BraC02g025020	blue
BraC02g025050	blue
BraC02g025420	blue
BraC02g025470	blue
BraC02g025630	blue
BraC02g025670	blue
BraC02g025700	blue
BraC02g025720	blue
BraC02g025840	blue
BraC02g026000	blue
BraC02g026230	blue
BraC02g026260	blue
BraC02g026270	blue
BraC02g026300	blue
BraC02g026500	blue
BraC02g026650	blue
BraC02g026670	blue
BraC02g026820	blue
BraC02g026880	blue
BraC02g027050	blue
BraC02g027200	blue
BraC02g027240	blue
BraC02g027340	blue
BraC02g027380	blue
BraC02g027400	blue
BraC02g027430	blue
BraC02g027530	blue
BraC02g027800	blue
BraC02g028000	blue
BraC02g028200	blue
BraC02g028800	blue
BraC02g028830	blue
BraC02g028860	blue
BraC02g029020	blue
BraC02g029130	blue
BraC02g029140	blue
BraC02g029200	blue
BraC02g029230	blue
BraC02g029240	blue
BraC02g029570	blue
BraC02g029670	blue
BraC02g029780	blue
BraC02g029980	blue
BraC02g030480	blue
BraC02g030550	blue
BraC02g030560	blue
BraC02g030740	blue
BraC02g030990	blue
BraC02g031100	blue
BraC02g031110	blue
BraC02g031860	blue
BraC02g031900	blue
BraC02g032670	blue
BraC02g033330	blue
BraC02g033680	blue
BraC02g033850	blue
BraC02g033890	blue
BraC02g034000	blue
BraC02g034100	blue
BraC02g034280	blue
BraC02g034300	blue
BraC02g034360	blue
BraC02g034370	blue
BraC02g034800	blue
BraC02g034870	blue
BraC02g034890	blue
BraC02g034950	blue
BraC02g035030	blue
BraC02g035150	blue
BraC02g035390	blue
BraC02g035420	blue
BraC02g035600	blue
BraC02g035770	blue
BraC02g035820	blue
BraC02g036280	blue
BraC02g036390	blue
BraC02g036430	blue
BraC02g036440	blue
BraC02g036490	blue
BraC02g036510	blue
BraC02g036540	blue
BraC02g036790	blue
BraC02g036860	blue
BraC02g036880	blue
BraC02g036890	blue
BraC02g037030	blue
BraC02g037190	blue
BraC02g037230	blue
BraC02g037590	blue
BraC02g037870	blue
BraC02g037890	blue
BraC02g037960	blue
BraC02g037970	blue
BraC02g038070	blue
BraC02g038620	blue
BraC02g038890	blue
BraC02g039040	blue
BraC02g039210	blue
BraC02g039570	blue
BraC02g039730	blue
BraC02g039770	blue
BraC02g039810	blue
BraC02g039820	blue
BraC02g040010	blue
BraC02g040070	blue
BraC02g040090	blue
BraC02g040140	blue
BraC02g040180	blue
BraC02g040520	blue
BraC02g040660	blue
BraC02g040920	blue
BraC02g040930	blue
BraC02g041000	blue
BraC02g041080	blue
BraC02g041260	blue
BraC02g041450	blue
BraC02g041570	blue
BraC02g041600	blue
BraC02g041700	blue
BraC02g041760	blue
BraC02g041780	blue
BraC02g042040	blue
BraC02g042110	blue
BraC02g042370	blue
BraC02g042410	blue
BraC02g042430	blue
BraC02g042540	blue
BraC02g042800	blue
BraC02g042820	blue
BraC02g042930	blue
BraC02g042950	blue
BraC02g042980	blue
BraC02g043000	blue
BraC02g043020	blue
BraC02g043260	blue
BraC02g043570	blue
BraC02g043600	blue
BraC02g043750	blue
BraC02g043800	blue
BraC02g043880	blue
BraC02g044310	blue
BraC02g044580	blue
BraC02g044690	blue
BraC02g044700	blue
BraC02g044720	blue
BraC02g044730	blue
BraC02g044750	blue
BraC02g044770	blue
BraC02g044860	blue
BraC02g044980	blue
BraC02g045090	blue
BraC02g045200	blue
BraC02g045220	blue
BraC02g045390	blue
BraC02g045450	blue
BraC02g045460	blue
BraC02g045560	blue
BraC02g045590	blue
BraC02g045690	blue
BraC02g045730	blue
BraC02g045740	blue
BraC02g045830	blue
BraC02g045990	blue
BraC02g046190	blue
BraC02g046400	blue
BraC02g046470	blue
BraC02g046590	blue
BraC02g046650	blue
BraC02g046690	blue
BraC02g046810	blue
BraC02g046870	blue
BraC02g047320	blue
BraC02g047400	blue
BraC02g047470	blue
BraC02g047920	blue
BraC02g048040	blue
BraC02g048080	blue
BraC02g048240	blue
BraC03g000090	blue
BraC03g000480	blue
BraC03g000500	blue
BraC03g000510	blue
BraC03g000570	blue
BraC03g000610	blue
BraC03g000620	blue
BraC03g000660	blue
BraC03g000730	blue
BraC03g001000	blue
BraC03g001060	blue
BraC03g001250	blue
BraC03g001320	blue
BraC03g001380	blue
BraC03g001400	blue
BraC03g001470	blue
BraC03g001790	blue
BraC03g001850	blue
BraC03g001870	blue
BraC03g001940	blue
BraC03g001950	blue
BraC03g002000	blue
BraC03g002090	blue
BraC03g002200	blue
BraC03g002300	blue
BraC03g002330	blue
BraC03g002400	blue
BraC03g002490	blue
BraC03g002550	blue
BraC03g002560	blue
BraC03g002710	blue
BraC03g002750	blue
BraC03g002870	blue
BraC03g003080	blue
BraC03g003090	blue
BraC03g003120	blue
BraC03g003190	blue
BraC03g003280	blue
BraC03g003310	blue
BraC03g003320	blue
BraC03g003450	blue
BraC03g003570	blue
BraC03g003730	blue
BraC03g003770	blue
BraC03g003780	blue
BraC03g003820	blue
BraC03g003870	blue
BraC03g003950	blue
BraC03g004030	blue
BraC03g004060	blue
BraC03g004180	blue
BraC03g004320	blue
BraC03g004370	blue
BraC03g004440	blue
BraC03g004500	blue
BraC03g004580	blue
BraC03g004610	blue
BraC03g004640	blue
BraC03g004650	blue
BraC03g004670	blue
BraC03g004810	blue
BraC03g004820	blue
BraC03g004830	blue
BraC03g004950	blue
BraC03g004960	blue
BraC03g005020	blue
BraC03g005040	blue
BraC03g005050	blue
BraC03g005060	blue
BraC03g005070	blue
BraC03g005110	blue
BraC03g005130	blue
BraC03g005190	blue
BraC03g005270	blue
BraC03g005280	blue
BraC03g005290	blue
BraC03g005930	blue
BraC03g005960	blue
BraC03g006030	blue
BraC03g006130	blue
BraC03g006410	blue
BraC03g006440	blue
BraC03g006450	blue
BraC03g006460	blue
BraC03g006620	blue
BraC03g006650	blue
BraC03g006850	blue
BraC03g007020	blue
BraC03g007030	blue
BraC03g007320	blue
BraC03g007450	blue
BraC03g007470	blue
BraC03g007510	blue
BraC03g007520	blue
BraC03g007640	blue
BraC03g007760	blue
BraC03g007820	blue
BraC03g008070	blue
BraC03g008580	blue
BraC03g008780	blue
BraC03g008840	blue
BraC03g008850	blue
BraC03g008910	blue
BraC03g009070	blue
BraC03g009150	blue
BraC03g009190	blue
BraC03g009390	blue
BraC03g009400	blue
BraC03g009430	blue
BraC03g009540	blue
BraC03g009550	blue
BraC03g009640	blue
BraC03g009840	blue
BraC03g009850	blue
BraC03g009860	blue
BraC03g009940	blue
BraC03g009960	blue
BraC03g010000	blue
BraC03g010010	blue
BraC03g010030	blue
BraC03g010040	blue
BraC03g010050	blue
BraC03g010060	blue
BraC03g010090	blue
BraC03g010170	blue
BraC03g010210	blue
BraC03g010280	blue
BraC03g010300	blue
BraC03g010310	blue
BraC03g010360	blue
BraC03g010370	blue
BraC03g010550	blue
BraC03g010570	blue
BraC03g010590	blue
BraC03g010720	blue
BraC03g010760	blue
BraC03g010770	blue
BraC03g010820	blue
BraC03g010880	blue
BraC03g011090	blue
BraC03g011110	blue
BraC03g011120	blue
BraC03g011140	blue
BraC03g011160	blue
BraC03g011300	blue
BraC03g011340	blue
BraC03g011350	blue
BraC03g011380	blue
BraC03g011400	blue
BraC03g011430	blue
BraC03g011580	blue
BraC03g011600	blue
BraC03g011610	blue
BraC03g011710	blue
BraC03g011830	blue
BraC03g011870	blue
BraC03g011880	blue
BraC03g012070	blue
BraC03g012110	blue
BraC03g012120	blue
BraC03g012150	blue
BraC03g012160	blue
BraC03g012240	blue
BraC03g012260	blue
BraC03g012270	blue
BraC03g012320	blue
BraC03g012360	blue
BraC03g012400	blue
BraC03g012540	blue
BraC03g012620	blue
BraC03g012660	blue
BraC03g012680	blue
BraC03g012690	blue
BraC03g012720	blue
BraC03g012780	blue
BraC03g012870	blue
BraC03g012930	blue
BraC03g012960	blue
BraC03g013050	blue
BraC03g013070	blue
BraC03g013110	blue
BraC03g013120	blue
BraC03g013140	blue
BraC03g013160	blue
BraC03g013240	blue
BraC03g013340	blue
BraC03g013400	blue
BraC03g013460	blue
BraC03g013520	blue
BraC03g013530	blue
BraC03g013550	blue
BraC03g013590	blue
BraC03g013810	blue
BraC03g014120	blue
BraC03g014310	blue
BraC03g014380	blue
BraC03g014620	blue
BraC03g015030	blue
BraC03g015250	blue
BraC03g015300	blue
BraC03g015340	blue
BraC03g015360	blue
BraC03g015650	blue
BraC03g015670	blue
BraC03g015710	blue
BraC03g015790	blue
BraC03g015810	blue
BraC03g015820	blue
BraC03g015830	blue
BraC03g015860	blue
BraC03g016020	blue
BraC03g016080	blue
BraC03g016090	blue
BraC03g016170	blue
BraC03g016380	blue
BraC03g016480	blue
BraC03g016510	blue
BraC03g016570	blue
BraC03g016770	blue
BraC03g016780	blue
BraC03g016820	blue
BraC03g016900	blue
BraC03g017030	blue
BraC03g017100	blue
BraC03g017140	blue
BraC03g017190	blue
BraC03g017200	blue
BraC03g017380	blue
BraC03g017410	blue
BraC03g017420	blue
BraC03g017720	blue
BraC03g017750	blue
BraC03g017760	blue
BraC03g017790	blue
BraC03g017820	blue
BraC03g017830	blue
BraC03g018060	blue
BraC03g018080	blue
BraC03g018130	blue
BraC03g018230	blue
BraC03g018390	blue
BraC03g018440	blue
BraC03g018470	blue
BraC03g018540	blue
BraC03g018800	blue
BraC03g018820	blue
BraC03g018830	blue
BraC03g019000	blue
BraC03g019050	blue
BraC03g019110	blue
BraC03g019410	blue
BraC03g019460	blue
BraC03g019540	blue
BraC03g019620	blue
BraC03g019710	blue
BraC03g019940	blue
BraC03g019970	blue
BraC03g019980	blue
BraC03g020060	blue
BraC03g020100	blue
BraC03g020110	blue
BraC03g020130	blue
BraC03g020320	blue
BraC03g020510	blue
BraC03g020640	blue
BraC03g020750	blue
BraC03g020760	blue
BraC03g020780	blue
BraC03g020820	blue
BraC03g020940	blue
BraC03g020960	blue
BraC03g020980	blue
BraC03g021060	blue
BraC03g021100	blue
BraC03g021400	blue
BraC03g021550	blue
BraC03g021610	blue
BraC03g021770	blue
BraC03g021950	blue
BraC03g022060	blue
BraC03g022070	blue
BraC03g022090	blue
BraC03g022130	blue
BraC03g022190	blue
BraC03g022220	blue
BraC03g022310	blue
BraC03g022350	blue
BraC03g022370	blue
BraC03g022480	blue
BraC03g022490	blue
BraC03g022570	blue
BraC03g022980	blue
BraC03g023030	blue
BraC03g023060	blue
BraC03g023080	blue
BraC03g023100	blue
BraC03g023140	blue
BraC03g023360	blue
BraC03g023380	blue
BraC03g023400	blue
BraC03g023410	blue
BraC03g023470	blue
BraC03g023560	blue
BraC03g023580	blue
BraC03g023600	blue
BraC03g023740	blue
BraC03g023750	blue
BraC03g023910	blue
BraC03g024050	blue
BraC03g024130	blue
BraC03g024500	blue
BraC03g024770	blue
BraC03g024830	blue
BraC03g024880	blue
BraC03g024970	blue
BraC03g025010	blue
BraC03g025020	blue
BraC03g025220	blue
BraC03g025290	blue
BraC03g025350	blue
BraC03g025380	blue
BraC03g025400	blue
BraC03g025430	blue
BraC03g025440	blue
BraC03g025530	blue
BraC03g025580	blue
BraC03g025670	blue
BraC03g025710	blue
BraC03g025720	blue
BraC03g025730	blue
BraC03g025760	blue
BraC03g025810	blue
BraC03g025960	blue
BraC03g026090	blue
BraC03g026110	blue
BraC03g026120	blue
BraC03g026210	blue
BraC03g026250	blue
BraC03g026420	blue
BraC03g026450	blue
BraC03g026580	blue
BraC03g026620	blue
BraC03g026640	blue
BraC03g026660	blue
BraC03g026670	blue
BraC03g026810	blue
BraC03g026850	blue
BraC03g026870	blue
BraC03g026910	blue
BraC03g026920	blue
BraC03g027070	blue
BraC03g027100	blue
BraC03g027140	blue
BraC03g027150	blue
BraC03g027390	blue
BraC03g027460	blue
BraC03g027500	blue
BraC03g027610	blue
BraC03g027640	blue
BraC03g027790	blue
BraC03g027940	blue
BraC03g027990	blue
BraC03g028020	blue
BraC03g028060	blue
BraC03g028090	blue
BraC03g028160	blue
BraC03g028180	blue
BraC03g028290	blue
BraC03g028430	blue
BraC03g028500	blue
BraC03g028560	blue
BraC03g028670	blue
BraC03g028830	blue
BraC03g028900	blue
BraC03g028920	blue
BraC03g028980	blue
BraC03g028990	blue
BraC03g029040	blue
BraC03g029170	blue
BraC03g029210	blue
BraC03g029240	blue
BraC03g029250	blue
BraC03g029310	blue
BraC03g029570	blue
BraC03g029620	blue
BraC03g029750	blue
BraC03g029780	blue
BraC03g029820	blue
BraC03g029880	blue
BraC03g030110	blue
BraC03g030180	blue
BraC03g030450	blue
BraC03g030490	blue
BraC03g030560	blue
BraC03g030610	blue
BraC03g030630	blue
BraC03g030650	blue
BraC03g030660	blue
BraC03g030700	blue
BraC03g030810	blue
BraC03g030820	blue
BraC03g030870	blue
BraC03g030950	blue
BraC03g031260	blue
BraC03g031340	blue
BraC03g031400	blue
BraC03g031580	blue
BraC03g031610	blue
BraC03g031710	blue
BraC03g031750	blue
BraC03g031790	blue
BraC03g031970	blue
BraC03g032010	blue
BraC03g032030	blue
BraC03g032100	blue
BraC03g032290	blue
BraC03g032380	blue
BraC03g032450	blue
BraC03g032540	blue
BraC03g032550	blue
BraC03g032570	blue
BraC03g032620	blue
BraC03g032630	blue
BraC03g032660	blue
BraC03g032670	blue
BraC03g032680	blue
BraC03g032730	blue
BraC03g032750	blue
BraC03g032760	blue
BraC03g032830	blue
BraC03g032870	blue
BraC03g033060	blue
BraC03g033210	blue
BraC03g033240	blue
BraC03g033330	blue
BraC03g033380	blue
BraC03g033430	blue
BraC03g033520	blue
BraC03g033540	blue
BraC03g033560	blue
BraC03g033620	blue
BraC03g033670	blue
BraC03g033970	blue
BraC03g034020	blue
BraC03g034090	blue
BraC03g034280	blue
BraC03g034340	blue
BraC03g034520	blue
BraC03g034740	blue
BraC03g034770	blue
BraC03g034780	blue
BraC03g034790	blue
BraC03g034810	blue
BraC03g034880	blue
BraC03g034930	blue
BraC03g034960	blue
BraC03g035070	blue
BraC03g035150	blue
BraC03g035300	blue
BraC03g035380	blue
BraC03g035600	blue
BraC03g035630	blue
BraC03g035680	blue
BraC03g035690	blue
BraC03g035820	blue
BraC03g035840	blue
BraC03g035890	blue
BraC03g035970	blue
BraC03g035980	blue
BraC03g035990	blue
BraC03g036010	blue
BraC03g036120	blue
BraC03g036260	blue
BraC03g036370	blue
BraC03g036510	blue
BraC03g036540	blue
BraC03g036550	blue
BraC03g036560	blue
BraC03g036590	blue
BraC03g036680	blue
BraC03g036700	blue
BraC03g036710	blue
BraC03g036750	blue
BraC03g036990	blue
BraC03g037070	blue
BraC03g037110	blue
BraC03g037240	blue
BraC03g037250	blue
BraC03g037300	blue
BraC03g037360	blue
BraC03g037410	blue
BraC03g037430	blue
BraC03g037480	blue
BraC03g037610	blue
[truncated: 29,282 more rows]
