# Supplementary material for: CIRCADIAN CLOCK-ASSOCIATED 1 represses thermotolerance by inhibiting HEAT SHOCK FACTOR A2 expression in nonheading Chinese cabbage
Source: Hortic Res. 2026 Feb 9;13(5):uhag033. doi: 10.1093/hr/uhag033 (PMC13148169; doi:10.1093/hr/uhag033)
Supplement: Web_Material_uhag033 [file web_material_uhag033.zip › Table S3.xlsx]

## Sheet: Sheet2
Table S3.The correlation between BcCCA1 and HSFs.
gene id	gene name	Correlation value
BraC01g001740	BcHSF4	-0.0525133
BraC01g048870	BcHSFA1E	-0.121711
BraC03g025960	BcHSFA2	-0.116092
BraC03g028180	BcHSFB2B	-0.120902
BraC03g031710	BcHSFA1E	-0.249337
BraC03g041680	BcHSFA6B	-0.177222
BraC03g042550	BcHSFC1	-0.141812
BraC03g047130	BcHSFA7A	-0.220553
BraC03g063600	BcHSF4	-0.0832785
BraC04g007830	BcHSFA7A	-0.118844
BraC04g008630	BcHSFA5	-0.0953958
BraC08g009650	BcHSFA1D	-0.22847
BraC09g060570	BcHSFA7B	-0.111563
