# Supplementary material for: CIRCADIAN CLOCK-ASSOCIATED 1 represses thermotolerance by inhibiting HEAT SHOCK FACTOR A2 expression in nonheading Chinese cabbage
Source: Hortic Res. 2026 Feb 9;13(5):uhag033. doi: 10.1093/hr/uhag033 (PMC13148169; doi:10.1093/hr/uhag033)
Supplement: Web_Material_uhag033 [file web_material_uhag033.zip › Table S4.xlsx]

## Sheet: Sheet1
Table S4.Gene expression profile expression levels
sample gene	1	2	3	4	5	6	7	H1h	8	9	10	11	12	13	14	15	16	17	18	19	20
calcium signal transduction
BraC01g046010:BcPLC2-1	34.3	35.19	26.32	31.67	41.13	38.37	34.39	47.73	78.47	87.79	41.39	44.6	39.68	40.18	67.82	86.8	62.69	54.47	40.95	66.68	53.44
BraC05g044510:BcPLC2-2	50.22	58.25	55.47	55.14	47.38	48.55	50.75	89.76	83.39	94.42	67.1	64.65	58.87	67.92	97.66	104.95	77.24	77.23	65.06	72.12	74.01
BraC01g007290:BcCNGC17	10.7	16.12	9.94	9.44	14.3	14.51	13	8.96	14.02	14.65	10.17	11.55	12.04	12.22	21.98	17.1	19.93	13.31	13.85	25.52	18.26
BraC02g014340:BcCNGC4	10.69	15.4	9.99	11.78	6.58	9.79	14.66	2.26	6.61	3.66	7.86	8.85	7.57	9.18	16.71	9.1	6.88	20.42	11.74	27.28	20.99
BraC04g004220:BcCAM3-1	166.59	131	99.14	171.6	127.48	112.2	135.45	655.58	171.04	119.02	67.11	58.63	43.4	61.81	134.93	150.01	240.76	131.01	116.87	155.9	110.78
BraC07g022510:BcCAM3-2	201.53	243.81	140.72	194.86	155.45	180.98	223.52	544.9	264.35	202.27	100.2	90.33	71.78	96.29	61.39	79.85	106.01	95.46	67.78	108.54	53.89
BraC06g037640:BcCDPK9	7.2	12.08	11.19	6.85	7.69	8.09	7.81	8.44	21.54	17.86	14	14.03	13.84	11.99	17.5	22.86	15.4	13.63	11.57	11.83	15.91
BraC06g020350:BcCML47	2.62	4.02	2.89	4.97	2.93	1.93	1.69	67.86	7.8	4.49	5.8	3.06	2.36	3.46	6.9	5.15	41.38	18.72	12.62	6.76	5.68
BraC08g026110:BcCML25	0.05	1.51	0.08	0.92	0.95	0.46	0.85	0	0.97	1.7	0.44	1.38	0.89	1.11	4.99	11.22	13.43	5.58	4.93	5.8	4.11
BraC02g028840:BcCDPK31	13.48	17.11	9.61	12.64	20.78	14.33	12.13	14.94	18.38	16.18	13.26	16.05	17.79	15.06	32.64	24.77	52.12	24.52	22.06	33.93	22.38
BraC05g013630:BcCDPK24	2.87	2.78	1.75	1.85	1.53	3.73	2.15	1.47	6.06	5.02	3.85	4.2	6.23	4.43	4.56	5.8	3.13	4.19	3.16	4.99	3.63
BraC07g003190:BcCDPK16	2.41	1.45	2.41	1.51	2.21	1.83	1.8	4.54	8.69	8.94	8.11	7.18	6.76	7.76	6.42	8.23	8.26	6.93	8.16	4.62	7.34
BraC09g061600:BcCNGC14	0.06	0.01	0	0	0.03	0.03	0.01	0.04	0.06	0.14	0.07	0.17	0.09	0.08	1.49	1.19	1.28	0.54	0.32	0.16	0.37
BraC10g011730:BcCNGC1	0.06	0.08	0	0.08	0	0.11	0.03	0	0.01	0.13	0.01	0.1	0.13	0.23	1.09	0.63	1.55	1.45	0.16	0.82	0.25
BraC03g030320:BcCNGC13	21.43	31.67	15.06	13.36	22.92	24.23	23.47	9.09	14.38	14.11	6.21	8.64	9.82	14.14	20.89	19.5	27.92	15.24	15.48	23.49	17.59
BraC07g008470:BcMBF1C	9.09	5.46	4.32	38.88	8.08	13.96	11.73	1483.27	213.87	332.38	180.89	246.7	249.94	275.22	434.03	384.08	1001.24	732.82	238.69	550.13	431.27
Biosynthesis of reactive oxygen scavenging enzymes and other antioxidants
BraC09g070620:BcSOD1	165.45	160.69	145.74	175.01	197.63	216.6	145.85	114.2	246.61	226.05	205.39	231.42	258.48	178.28	330.34	256.05	272.37	383.65	170.27	428.02	252.15
BraC04g022360:BcSOD2	497.96	273.22	437.9	379.96	486.94	394.28	298.7	293.27	683.41	730.57	687.23	769.22	1166.57	720.1	1012.42	296.82	550.46	340.34	201.41	502.82	167.59
BraC06g037360:BcSOD3	33.86	36.22	28.58	26.19	45.65	39.43	31.85	29.28	154.63	143.58	166.32	176.42	175.72	149.37	162.19	157.69	106.73	181.48	94.11	134.34	195.82
BraC01g045650:BcAPX2	0.9	0.12	0.26	0.46	0.74	0.15	0.28	492.27	14.66	11.98	4.33	4.24	9.24	8.85	12.93	8.19	33.14	26.14	9.11	9.8	6.22
BraC06g004980:BcAPX1	305.23	153.68	111.81	228.85	255.34	442.06	303.76	1908.63	1000.38	867.58	639.22	1145.16	984.08	770.91	938.09	650.6	875.57	761.33	224.82	1002.54	725.58
BraC06g014730:BcDHAR	215.53	116.7	105.86	277.72	152.98	232.75	197.42	500.06	232.44	257.43	308.3	392.34	350.68	340.6	424.15	248.24	382.94	879.49	291.52	337.22	477.31
BraC01g002240:BcPOD1	0.01	0.01	0.01	0	0	0.02	0	0	0.1	0.02	0.09	0.02	0.11	0.15	0.13	0.37	0.42	0.29	0.04	0.37	0.33
BraC01g004600:BcPRX47	0.92	0.83	0.42	0.72	0.47	0.69	0.48	1.73	0.72	2.1	2.64	1.74	3.02	3.98	6.12	3.12	18.26	21.43	4.82	3.05	10.39
BraC09g061390:BcGPX1	67	147.79	189.46	69.2	86.23	77.47	108.16	99.07	159.42	175.76	267.11	150.59	136.58	155.73	144.96	268.67	234.04	319.4	318.97	135.87	173.32
BraC10g031700:BcPOD2	3.73	12.72	3.21	1.2	0.49	0.46	0.4	0.67	0.44	0.39	0.56	1.14	0.84	1.07	2.63	2.87	55.99	11.25	7.99	3.71	4.08
BraC05g030640:BcAOX1B-1	67.14	78.82	40.78	106.95	91.49	103.24	67.47	514.43	58.29	80.9	80.13	108.47	111.05	114.38	225.81	131.94	221.32	170.36	107.18	200.24	158.99
BraC05g009970:BcPRX1	0.16	0.04	0.03	0	0.04	0.22	0.09	0.17	0.18	0.35	0.14	0.44	0.77	0.91	3	2.08	2.85	1.38	0.84	0.83	0.72
BraC06g037360:BcFSD3	33.86	36.22	28.58	26.19	45.65	39.43	31.85	29.28	154.63	143.58	166.32	176.42	175.72	149.37	162.19	157.69	106.73	181.48	94.11	134.34	195.82
BraC10g023380:BcCSD3	92.12	80.36	90.5	71.75	69.78	83.71	89.8	83.48	208.8	205.62	190.31	206.3	220.01	198.28	161.62	221.24	137.57	178.09	144.63	141.01	158.75
BraC02g023240:BcGSTU10	0.4	13.47	0.52	0.19	0.35	0.16	0.32	0.35	2.24	1.25	1.87	2.87	2.35	2.49	6.82	13.11	177.84	79.04	7.85	13.69	16.57
BraC03g024880:BcGSTF8	306.39	155	176.15	320.58	219.55	226.51	291.86	2111.83	288.21	501.18	473.39	556.16	558.36	633.25	735.07	501.18	559.35	743.26	424.98	547.12	803.03
BraC03g025020:BcGSTU7	87.07	35.5	10.58	430.93	249.16	271.66	71.51	2395.97	741.8	919.23	587.68	696.51	630.32	508.99	469.15	405.32	878.47	721.77	315.66	585.82	478.53
Plant hormone biosynthesis and signal transduction
BraC03g030330:BcPYL7	21.55	48.97	37.61	7.2	23.43	22.59	25.67	99.93	134.83	76.79	34.44	34.19	31.16	35.08	53.35	77.96	25.27	13.32	26.32	15.8	37.5
BraC01g024470:BcDWF4	16.18	10.71	9.2	11.12	8.53	11.81	14.62	5.68	16.68	20.25	16.07	21.09	18.88	17.47	24.51	14.45	21.85	18.6	19.04	27.83	32.37
BraC07g027120:BcACO5	0.35	0.19	0.06	0.11	1.25	1.25	0.31	0	1.92	1.72	1.19	1	0.83	0.68	0.85	1.09	0.62	0.63	0.94	0.99	0.56
BraC08g031630:BcERF1	17.88	30.55	23.47	16.33	22.63	23.05	19.95	26.02	56.85	55.99	24.71	30.29	30.48	24.8	20.51	28.91	30.95	18.85	19.83	26.64	21.58
BraC05g030570:BcLOX5	3.16	2.53	1.54	1.4	2.18	2.3	3.08	5.85	2.24	2.16	1.67	1.71	2.01	1.49	2.68	3.63	4.49	2.5	2.85	2.18	2.78
BraC05g036000:BcJAZ3	12.34	26.4	12.3	13.08	11.16	14.91	13.43	10.32	11.78	10.28	5.52	6.37	7.75	6.12	13.5	8.22	19.73	12.53	7.49	12.88	11.23
BraC10g032750:BcCPD	14.58	13.06	9.62	29.06	20.2	22.64	15.63	10.49	95.69	121.28	41.69	32.46	21.81	21.08	11.19	14.44	11.83	10.97	23.21	15.29	19.18
BraC01g002270:BcROT3	0.29	0.67	0.06	0.03	0.17	0.48	0.44	0.89	1.74	1.1	0.07	0.1	0.55	0.29	1.1	0.63	0.52	1.57	0.52	2.38	3.61
BraC02g041370:BcBR6OX2	7.03	5.34	5.17	7.26	2.26	8.58	5.7	0.43	18.81	10.93	6.85	4.81	6.7	3.64	4.61	3.37	3.98	9.26	6.65	4.62	11.07
BraC01g010230:BcBIN2	35.42	63.6	51.92	36.28	35.57	33.14	42.13	18.23	27.71	26.59	22.58	21.29	23.72	17.91	22.7	23.5	22.61	21.24	24.66	22.78	25.48
BraC02g035900:BcERF2	1.8	14.25	4.15	3	1.01	2.01	2.67	5.72	42.15	30.38	23.92	17.02	22.07	23.94	43.22	7.02	76.27	21.83	37.57	10.99	14.76
circadian clock gene expression profile
BraC10g002850:BcCRY2	25.88	32.88	33	10.5	22.05	24.81	32.39	13.91	29.69	26.18	44.5	48.94	46.55	46.89	43.56	37.74	14.78	22.32	48.36	25.65	36.05
BraC09g070350:BcPIF3	1.96	2.16	1.22	8.68	5.47	3.38	2.71	7.32	19.12	20.84	19.77	12.41	11.5	10.27	16.58	8.11	8.43	15.08	13.81	10.39	16.34
BraC09g070310:BcPHYA	3.46	4.32	3.29	3.29	3.3	2.79	2.95	0.72	2.44	3.48	1.69	1.22	1.17	0.82	0.65	0.47	3.47	0.32	1.64	0.62	0.57
BraC09g046680:BcGI	0.02	0	0	0.05	0.19	0.28	0.08	0.06	0.15	0.08	0.11	0.19	0.09	0.12	0.3	0.04	0.05	0.42	0.15	0.2	0.27
BraC07g001880:BcLKP2	11.22	3.28	0.02	0.22	19.75	44.92	12.62	2.6	13.02	13.16	22.65	37.47	33.86	23.01	43.14	20.46	5.35	5.2	12.19	37.15	30.01
BraC04g021200:BcELF3-1	17.76	19.43	18.22	14.72	12.43	13.86	18.54	21.17	44.86	44.69	33.77	34.24	30.66	36	26.66	27.23	18.99	20.9	32.56	23.19	25.96
BraC09g060930:BcELF3-2	28.98	30.25	27.56	5.33	14.44	22.52	30.66	22.89	38.87	36.46	32.02	37.04	34.7	38.74	36.64	35.12	23.71	26.34	25.05	27.66	35.56
BraC05g006380:BcELF4-1	212.03	57.35	7.3	1.56	9.77	358.95	177.18	57.38	60.73	36.71	28.55	114.84	268.56	261.85	316.75	278.02	80.75	33.53	23.55	193.25	336.64
BraC04g030130:BcELF4-2	195.31	69.05	1.77	2.84	29.97	469.94	186.66	20.9	18.16	10.3	9.64	110.87	229.4	231.94	354.42	153.12	32.89	15.79	64.61	264.41	287.53
BraC03g022890:BcPIF4-1	4.53	2.92	3.51	71.13	41.6	25.62	8.07	10.38	51.64	96.01	29.65	27.51	14.05	12.62	7.95	6.58	13.52	16.93	30.51	22.94	7.07
BraC04g032280:BcPIF4-2	7.9	0.6	1.24	52.19	55.37	37.78	11.86	5.46	30.8	41.98	20.14	25.6	12.38	8.18	20.83	3.89	2.05	24.11	28.16	43.97	19.76
BraC05g001490:BcPRR9-1	0.07	0.5	0.1	23.4	9.01	0.72	0.05	0.39	0.38	0.72	4.51	1.28	0.97	0.29	1.56	0.69	5.02	7.65	7	4.01	0.8
BraC09g017330:BcPRR9-2	0.16	0.27	0	45.83	13.11	0.74	0.13	1.58	2.02	3.54	9.62	4.33	1.95	1.63	6.38	1.37	8.03	17.48	13.61	7.04	2.48
BraC05g001450:BcCCA1	0.63	6.85	197.97	151.61	13.61	1.21	1.31	3.7	19	18.24	14.48	5.14	4.36	5.86	9.06	9.26	78.76	44.92	20.08	10.73	7.21
BraC06g020250:BcLUX	28.63	3.43	3.62	0.25	0.91	31.61	28.95	27.78	33.91	31.71	18.05	59.37	68.01	64.37	77.87	65.03	12.92	6.65	6.93	32.32	71.04
BraC09g028950:BcCRY1	23.93	56.06	88.67	59.14	41.68	20.67	31.01	32.3	79.63	67.46	66.19	44.38	34	45.9	35.69	43.65	30.8	45.27	83.66	26.6	26.5
BraC10g034860:BcPRR7	13.82	1.37	0.32	88.81	109.89	46.55	20.97	11.19	57.17	57.14	80.95	64.08	46.3	39.81	40.35	18.09	27.03	53.49	96.33	55.04	40.91
BraC09g006280:BcTOC1	78.94	8.96	1.1	2.98	60.13	243.76	99.25	23.31	127.24	153.02	75.62	174.81	158.53	117.77	176.7	116.8	15.59	18.06	44.74	125.76	178.96
BraC06g038480:BcPRR5	3.51	2.7	0.7	0.23	32.56	18.66	4.24	32.98	12.61	17.56	20.62	25.02	18.66	17.61	33.25	14.78	13.46	6.92	20.66	24.18	25.74
BraC10g000820:BcASG4	3.05	116.6	1057.92	168.61	3.48	0.51	4.39	7.69	3.52	3.38	2.78	0.7	0.38	1.59	1.39	3.34	121.16	10.96	1.23	0.4	0.86
