# Supplementary material for: CIRCADIAN CLOCK-ASSOCIATED 1 represses thermotolerance by inhibiting HEAT SHOCK FACTOR A2 expression in nonheading Chinese cabbage
Source: Hortic Res. 2026 Feb 9;13(5):uhag033. doi: 10.1093/hr/uhag033 (PMC13148169; doi:10.1093/hr/uhag033)
Supplement: Web_Material_uhag033 [file web_material_uhag033.zip › Table S5.xlsx]

## Sheet: Sheet1
Table S5.Gene expression of BcGS1,BcAS1 and BcHSP21
sample gene	1	2	3	4	5	6	7	H1h	8	9	10	11	12	13	14	15	16	17	18	19	20
BraC01g019040:BcHSP21	0.0622354	0.105663	0.0308939	0.157704	0.100654	0.120814	0.197119	397.741	16.9724	11.7068	5.34356	6.71883	13.6075	14.3463	33.9764	16.6556	162.17	58.6687	7.63674	11.4501	14.4804
BraC06g020560:BcAS1	0	0.00970739	0.0280042	0.090144	0	0.0100276	0.0278933	0	0.0355332	0.227339	1.65098	0.189037	3.58974	0.791679	0.722805	1.8575	6.32354	1.12458	4.16664	0.318522	0.409002
BraC05g036060:BcGS1	78.4259	85.8813	50.3423	64.035	69.6335	88.1189	68.0908	42.1015	82.8147	124.298	46.7198	67.8385	48.1221	40.3143	194.746	163.384	298.406	508.262	210.466	516.075	337.779
