# Supplementary material for: CIRCADIAN CLOCK-ASSOCIATED 1 represses thermotolerance by inhibiting HEAT SHOCK FACTOR A2 expression in nonheading Chinese cabbage
Source: Hortic Res. 2026 Feb 9;13(5):uhag033. doi: 10.1093/hr/uhag033 (PMC13148169; doi:10.1093/hr/uhag033)
Supplement: Web_Material_uhag033 [file web_material_uhag033.zip › Table S6.xlsx]

## Sheet: Sheet1
Table S6 The primer and probe sequences used in this study
Purpose	Primer name	Forward primer 5’-3’	Reverse primer 5’-3’
Clone	BcCCA1	ATGGAGACTAATTCGTCTGG	TCATGTTGAAGTTTGTGTTTCC
	proBcHSFA2	AGTGGGAAGATTGTTCCC	TTCTAATCCATAGGCCAAAAGAC
	BcHSFA2	ATGGAACAACAACTGAAAGTGG	TCAAGGTTCTGATCCAAGAAAACCC
Subcellular Localization	35s:BcCCA1-GFP	CTTCACTGTTGATACAT ATGGAGACTAATTCGTCTGG	CTCACCATGGATCCGGTACC TGTTGAAGTTTGTGTTTCC
	35s:BcHSFA2-GFP	CTTCACTGTTGATACAT ATGGAACAACAACTGAAAGTGG	CTCACCATGGATCCGGTACC AGGTTCTGATCCAAGAAAACCC
Y1H	BcCCA1-AD	TGGAGGCCAGTGAATTC ATGGAGACTAATTCGTCTGG	CGAGCTCGATGGATCC TGTTGAAGTTTGTGTTTCC
	pAbAi- proBcHSFA2	TGATGAATTGAAAAGCTT AGTGGGAAGATTGTTCCC	GCACATGCCTCGAG TTCTAATCCATAGGCCAAAAGAC
Dual-luciferase reporter assay	proBcHSFA2-pGreenII0800- LUC	CGAATTGGGTACC AGTGGGAAGATTGTTCCC	ATACCGTCGACCTCGAG TTCTAATCCATAGGCCAAAAGAC
Electrophoretic mobility shift assay	BcCCA1-Pcold	GCATATGGAGCTCGGTACC ATGGAGACTAATTCGTCTGG	CCAAGCTTGAATTCGGATCC TGTTGAAGTTTGTGTTTCC
	MRE probe	GATAATCCAAATCAACC（Biotin modification）	GGTTGATTTGGATTATC（Biotin modification）
	Cold probe	GATAATCCAAATCAACC	GGTTGATTTGGATTATC
	Mutant probe	GATATTTTTTATCAACC	GGTTGATAAAAAATATC
RT-qPCR	BcCCA1	AAAGACCGGAACCGGAAGTG	TCACTGGCCATCTCAGGAAG
	BcHSFA2	CTTCGTCTGTCGGTTCGTCA	CTTTGTCAGAAACGGCGGTG
	BcGAPC	AGAGCCGCTTCCTTCAACATCATT	TGGGCACACGGAAGGACATACC
	BcHSP70	TTGAGGAGGTTGAGAACGGC	GCGCGGGTAATAGTCGTGTA
	BcBAG6	ACAAGGAGGATACTGTTGTTACCAAG	GGCCAGTAAGGAGTGTAGGCAG
	BcCDPK9	GTCTGATCTGGAGGAAAGGGAGC	GGCATGTTGTGCACGTATCCTATC
	BcTOC1	CCAACGAGCTTCTCAACTTGTGG	CTCATCTGTGTCATCAGAGAAGAGGTTG
	BcPRR7	GTGGAGGTAGCGAATGGTGTAC	TTCAAAATCTTGCATAAGAGGCCGAC
	BcPRR9	CGCAAGATTCGATGACGATGGT	TAGCAGTAAGATCACCACGCAAAGTAA
