# Supplementary material for: CIRCADIAN CLOCK-ASSOCIATED 1 represses thermotolerance by inhibiting HEAT SHOCK FACTOR A2 expression in nonheading Chinese cabbage
Source: Hortic Res. 2026 Feb 9;13(5):uhag033. doi: 10.1093/hr/uhag033 (PMC13148169; doi:10.1093/hr/uhag033)
Supplement: Web_Material_uhag033 [file web_material_uhag033.zip › TableS7.xlsx]

## Sheet: WiltingIndex
Table S7. Wilting Index (WI) Scoring Criteria
Score	Description
0	Completely normal; no visible wilting
1	<25% of leaves slightly drooping
2	25–50% of leaves visibly drooping
3	50–75% of leaves drooping with leaf softening
4	>75% of leaves collapsed
5	Plant nearly dead or fully collapsed
